# Supplementary material for: 1,1′-Dimethyl-4,4′-(propane-1,3-di­yl)dipyridinium tetra­bromidocadmate(II)
Source: Acta Crystallogr Sect E Struct Rep Online. 2008 Sep 24;64(Pt 10):m1317. doi: 10.1107/S1600536808030092 (PMC2959373; doi:10.1107/S1600536808030092)
Supplement: Supplementary file 1 [file e-64-m1317-sup1.cif]

##############################################################################
###                                                                        ###
###        Electronic paper (Acta Crystallographica Section E)             ###
###                                                                        ###
##############################################################################
#                                                                            #
# This CIF contains the data in a paper accepted for publication in Acta     #
# Crystallographica Section E. It conforms to the requirements of Notes      #
# for Authors for Section E, and has been peer reviewed under the auspices   #
# of the IUCr Commission on Journals.                                        #
#                                                                            #
# Full details of the Crystallographic Information File format               #
# are given in the paper "The Crystallographic Information File (CIF):       #
# a New Standard Archive File for Crystallography" by S. R. Hall, F. H.      #
# Allen and I. D. Brown [Acta Cryst. (1991), A47, 655-685].                  #
#                                                                            #
# The current version of the core CIF dictionary is obtainable from          #
# ftp://ftp.iucr.org/pub/cif_core.dic. The current version number is 2.4.    #
#                                                                            #
# Software is freely available for graphical display of the structure(s) in  #
# this CIF.  For information consult the CIF home page http://www.iucr.org/  #
# cif/home.html                                                              #
#                                                                            #
# This file may be used for bona fide research purposes within the           #
# scientific community so long as proper attribution is given to the journal # 
# article from which it was obtained.                                        #
#                                                                            #
##############################################################################
                                             
data_global
_audit_creation_method     'from SHELXL-97 '
_journal_date_recd_electronic     2008-08-29
_journal_date_accepted     2008-09-18
_journal_name_full     'Acta Crystallographica, Section E'
_journal_year     2008
_journal_volume     64
_journal_issue     10
_journal_page_first     m1317
_journal_page_last     m1317
_journal_paper_category     QM
_journal_coeditor_code     IS2330
loop_
    _publ_contact_author_name
    _publ_contact_author_address
    _publ_contact_author_email
    _publ_contact_author_fax
    _publ_contact_author_phone
    'Prof Jian-Cheng Deng'
;
The College of Chemistry,
Xiangtan University, Hunan, 411105, P.R.China.
;
 djcwye@163.com '86-732-8292477' '86-732-8292477'
    'Dr Jing-Wei Xu'
;
National Analytical Research Center of Electrochemistry and Spectroscopy
Changchun Institute of Applied Chemistry
Chinese Academy of Sciences
Changchun 130022
P.R.China
;
 jwxu@ciac.jl.cn '86-431-5262649' '86-431-5262643'
_publ_section_title
;
1,1'-Dimethyl-4,4'-(propane-1,3-diyl)dipyridinium tetrabromidocadmate(II)
;
loop_
    _publ_author_name
    _publ_author_footnote
    _publ_author_address
    'Li, Fei-Fei' ?
;
The College of Chemistry
Xiangtan University
Hunan 411105
People's Republic of China
;
    'Li, Zhi-Gang' ?
;
National Analytical Research Center of Electrochemistry and Spectroscopy
Changchun Institute of Applied Chemistry
Chinese Academy of Sciences
Changchun 130022
People's Republic of China
and
Graduate School of Chinese Academy of Sciences
Beijing 100039
People's Republic of China
;
    'Deng, Jian-Cheng' ?
;
The College of Chemistry
Xiangtan University
Hunan 411105
People's Republic of China
;
    'Xu, Jing-Wei' ?
;
National Analytical Research Center of Electrochemistry and Spectroscopy
Changchun Institute of Applied Chemistry
Chinese Academy of Sciences
Changchun 130022
People's Republic of China
and
Graduate School of Chinese Academy of Sciences
Beijing 100039
People's Republic of China
;
data_I
_chemical_name_systematic
;
1,1'-Dimethyl-4,4'-(propane-1,3-diyl)dipyridinium tetrabromidocadmate(II)
;
_chemical_name_common     ?
_chemical_formula_moiety     'C15 H20 N2 2+, Br4 Cd 2-'
_chemical_formula_sum     'C15 H20 Br4 Cd N2'
_chemical_formula_iupac     '(C15 H20 N2) [Cd Br4]'
_chemical_formula_weight     660.37
_chemical_melting_point     ?
_symmetry_cell_setting     Monoclinic
_symmetry_space_group_name_H-M     'P 21/c'
_symmetry_space_group_name_hall     '-P 2ybc'
loop_
    _symmetry_equiv_pos_as_xyz
    'x, y, z'
    '-x, y+1/2, -z+1/2'
    '-x, -y, -z'
    'x, -y-1/2, z-1/2'
_cell_length_a     15.422(2)
_cell_length_b     15.382(2)
_cell_length_c     8.9885(14)
_cell_angle_alpha     90.00
_cell_angle_beta     105.171(3)
_cell_angle_gamma     90.00
_cell_volume     2058.0(5)
_cell_formula_units_Z     4
_cell_measurement_reflns_used     1386
_cell_measurement_theta_min     2.65
_cell_measurement_theta_max     19.45
_cell_measurement_temperature     293(2)
_exptl_crystal_description     block
_exptl_crystal_colour     white
_exptl_crystal_size_max     0.28
_exptl_crystal_size_mid     0.19
_exptl_crystal_size_min     0.11
_exptl_crystal_density_diffrn     2.131
_exptl_crystal_density_meas     ?
_exptl_crystal_density_method     'not measured'
_exptl_crystal_F_000     1248
_exptl_absorpt_coefficient_mu     8.825
_exptl_absorpt_correction_type     multi-scan
_exptl_absorpt_process_details     '(<i>SADABS</i>; Sheldrick, 2003)'
_exptl_absorpt_correction_T_min     0.1476
_exptl_absorpt_correction_T_max     0.3794
_exptl_special_details
;
;
_diffrn_ambient_temperature     293(2)
_diffrn_radiation_type     MoK\a
_diffrn_radiation_wavelength     0.71073
_diffrn_radiation_source     'fine-focus sealed tube'
_diffrn_radiation_monochromator     graphite
_diffrn_measurement_device_type     'Bruker APEX CCD area-detector'
_diffrn_measurement_method     '\f and \w'
_diffrn_detector_area_resol_mean     ?
_diffrn_reflns_number     11428
_diffrn_reflns_av_R_equivalents     0.0661
_diffrn_reflns_av_sigmaI/netI     0.0897
_diffrn_reflns_theta_min     1.90
_diffrn_reflns_theta_max     26.08
_diffrn_reflns_theta_full     26.08
_diffrn_measured_fraction_theta_max     0.995
_diffrn_measured_fraction_theta_full     0.995
_diffrn_reflns_limit_h_min     -19
_diffrn_reflns_limit_h_max     18
_diffrn_reflns_limit_k_min     -19
_diffrn_reflns_limit_k_max     18
_diffrn_reflns_limit_l_min     -11
_diffrn_reflns_limit_l_max     5
_diffrn_standards_number     ?
_diffrn_standards_interval_count     ?
_diffrn_standards_interval_time     ?
_diffrn_standards_decay_%     ?
_refine_special_details
;
Refinement of <i>F</i>^2^ against ALL reflections. The weighted <i>R</i>-factor
<i>wR</i> and goodness of fit <i>S</i> are based on <i>F</i>^2^, conventional
<i>R</i>-factors <i>R</i> are based on <i>F</i>, with <i>F</i> set to zero for
negative <i>F</i>^2^. The threshold expression of <i>F</i>^2^ >
\s(<i>F</i>^2^) is used only for calculating <i>R</i>-factors(gt) <i>etc</i>.
and is not relevant to the choice of reflections for refinement.
<i>R</i>-factors based on <i>F</i>^2^ are statistically about twice as large
as those based on <i>F</i>, and <i>R</i>- factors based on ALL data will be
even larger.
;
_reflns_number_total     4042
_reflns_number_gt     2181
_reflns_threshold_expression     I>2\s(I)
_refine_ls_structure_factor_coef     Fsqd
_refine_ls_matrix_type     full
_refine_ls_R_factor_all     0.1165
_refine_ls_R_factor_gt     0.0530
_refine_ls_wR_factor_gt     0.0954
_refine_ls_wR_factor_ref     0.1117
_refine_ls_goodness_of_fit_ref     1.009
_refine_ls_restrained_S_all     1.009
_refine_ls_number_reflns     4042
_refine_ls_number_parameters     201
_refine_ls_number_restraints     0
_refine_ls_hydrogen_treatment     constr
_refine_ls_weighting_scheme     calc
_refine_ls_weighting_details
         'calc w=1/[\s^2^(Fo^2^)+(0.0341P)^2^+0.3024P] where P=(Fo^2^+2Fc^2^)/3'
_atom_sites_solution_hydrogens     geom
_atom_sites_solution_primary     direct
_atom_sites_solution_secondary     difmap
_refine_ls_shift/su_max     0.003
_refine_ls_shift/su_mean     0.000
_refine_diff_density_max     1.228
_refine_diff_density_min     -0.422
_refine_ls_extinction_method     none
_refine_ls_extinction_coef     ?
loop_
    _atom_type_symbol
    _atom_type_description
    _atom_type_scat_dispersion_real
    _atom_type_scat_dispersion_imag
    _atom_type_scat_source
    'C' 'C' 0.0033 0.0016
                         'International Tables Vol C Tables 4.2.6.8 and 6.1.1.4'
    'H' 'H' 0.0000 0.0000
                         'International Tables Vol C Tables 4.2.6.8 and 6.1.1.4'
    'N' 'N' 0.0061 0.0033
                         'International Tables Vol C Tables 4.2.6.8 and 6.1.1.4'
    'Br' 'Br' -0.2901 2.4595
                         'International Tables Vol C Tables 4.2.6.8 and 6.1.1.4'
    'Cd' 'Cd' -0.8075 1.2024
                         'International Tables Vol C Tables 4.2.6.8 and 6.1.1.4'
_computing_data_collection     'SMART (Bruker, 1998)'
_computing_cell_refinement     'SAINT-Plus (Bruker, 2003)'
_computing_data_reduction     'SAINT-Plus (Bruker, 2003)'
_computing_structure_solution     'SHELXS97 (Sheldrick, 2008)'
_computing_structure_refinement     'SHELXL97 (Sheldrick, 2008)'
_computing_molecular_graphics     'SHELXTL (Sheldrick, 2008)'
_computing_publication_material     'SHELXTL (Sheldrick, 2008)'
loop_
    _atom_site_type_symbol
    _atom_site_label
    _atom_site_fract_x
    _atom_site_fract_y
    _atom_site_fract_z
    _atom_site_U_iso_or_equiv
    _atom_site_adp_type
    _atom_site_calc_flag
    _atom_site_refinement_flags
    _atom_site_occupancy
    _atom_site_disorder_assembly
    _atom_site_disorder_group
    Cd Cd 0.24235(4) 0.02630(4) 0.65224(8) 0.0576(2) Uani d . 1 . .
    Br Br1 0.36144(6) 0.00463(5) 0.49814(12) 0.0704(3) Uani d . 1 . .
    Br Br2 0.32230(7) 0.00571(6) 0.94342(11) 0.0768(3) Uani d . 1 . .
    Br Br3 0.17908(7) 0.18161(6) 0.59855(12) 0.0768(3) Uani d . 1 . .
    Br Br4 0.11503(7) -0.08446(7) 0.58003(13) 0.0872(4) Uani d . 1 . .
    N N1 0.5535(4) 0.7487(5) 0.6414(8) 0.0596(19) Uani d . 1 . .
    N N2 -0.0832(5) 0.6007(4) 0.4141(8) 0.0561(18) Uani d . 1 . .
    C C1 0.6335(6) 0.7530(6) 0.5741(13) 0.090(3) Uani d . 1 . .
    H H1A 0.6335 0.8077 0.5227 0.135 Uiso calc R 1 . .
    H H1B 0.6301 0.7065 0.5016 0.135 Uiso calc R 1 . .
    H H1C 0.6878 0.7475 0.6553 0.135 Uiso calc R 1 . .
    C C2 0.5137(6) 0.8200(5) 0.6755(11) 0.069(3) Uani d . 1 . .
    H H2 0.5361 0.8743 0.6591 0.083 Uiso calc R 1 . .
    C C3 0.4410(6) 0.8150(5) 0.7338(10) 0.064(2) Uani d . 1 . .
    H H3 0.4151 0.8658 0.7584 0.077 Uiso calc R 1 . .
    C C4 0.4045(5) 0.7344(5) 0.7575(9) 0.051(2) Uani d . 1 . .
    C C5 0.4487(6) 0.6626(5) 0.7242(9) 0.058(2) Uani d . 1 . .
    H H5 0.4286 0.6075 0.7420 0.070 Uiso calc R 1 . .
    C C6 0.5217(5) 0.6701(5) 0.6652(10) 0.064(2) Uani d . 1 . .
    H H6 0.5496 0.6203 0.6414 0.077 Uiso calc R 1 . .
    C C7 0.3210(5) 0.7281(5) 0.8100(10) 0.061(2) Uani d . 1 . .
    H H7A 0.3059 0.7850 0.8426 0.073 Uiso calc R 1 . .
    H H7B 0.3309 0.6891 0.8977 0.073 Uiso calc R 1 . .
    C C8 0.2434(5) 0.6944(5) 0.6807(10) 0.063(2) Uani d . 1 . .
    H H8A 0.2598 0.6388 0.6449 0.076 Uiso calc R 1 . .
    H H8B 0.2319 0.7348 0.5949 0.076 Uiso calc R 1 . .
    C C9 0.1586(6) 0.6836(6) 0.7355(10) 0.070(3) Uani d . 1 . .
    H H9A 0.1716 0.6427 0.8206 0.083 Uiso calc R 1 . .
    H H9B 0.1453 0.7391 0.7757 0.083 Uiso calc R 1 . .
    C C10 0.0753(5) 0.6531(5) 0.6192(10) 0.048(2) Uani d . 1 . .
    C C11 -0.0041(6) 0.6486(5) 0.6605(11) 0.064(2) Uani d . 1 . .
    H H11 -0.0055 0.6634 0.7601 0.076 Uiso calc R 1 . .
    C C12 -0.0813(6) 0.6226(5) 0.5567(11) 0.063(2) Uani d . 1 . .
    H H12 -0.1342 0.6202 0.5877 0.075 Uiso calc R 1 . .
    C C13 -0.0069(6) 0.6036(5) 0.3678(10) 0.062(2) Uani d . 1 . .
    H H13 -0.0074 0.5884 0.2674 0.075 Uiso calc R 1 . .
    C C14 0.0719(6) 0.6293(5) 0.4708(11) 0.061(2) Uani d . 1 . .
    H H14 0.1245 0.6305 0.4385 0.073 Uiso calc R 1 . .
    C C15 -0.1667(6) 0.5751(6) 0.3004(11) 0.078(3) Uani d . 1 . .
    H H15A -0.2122 0.5625 0.3526 0.117 Uiso calc R 1 . .
    H H15B -0.1558 0.5244 0.2457 0.117 Uiso calc R 1 . .
    H H15C -0.1867 0.6219 0.2288 0.117 Uiso calc R 1 . .
loop_
    _atom_site_aniso_label
    _atom_site_aniso_U_11
    _atom_site_aniso_U_22
    _atom_site_aniso_U_33
    _atom_site_aniso_U_12
    _atom_site_aniso_U_13
    _atom_site_aniso_U_23
    Cd 0.0653(4) 0.0532(4) 0.0608(4) 0.0054(3) 0.0283(3) 0.0055(3)
    Br1 0.0749(6) 0.0653(5) 0.0857(7) 0.0108(4) 0.0469(6) 0.0137(5)
    Br2 0.0856(7) 0.0841(6) 0.0634(7) 0.0073(5) 0.0244(6) 0.0206(5)
    Br3 0.0986(7) 0.0574(5) 0.0807(7) 0.0206(5) 0.0345(6) 0.0085(5)
    Br4 0.0920(7) 0.0907(7) 0.0933(8) -0.0277(6) 0.0496(7) -0.0219(6)
    N1 0.048(4) 0.063(5) 0.064(5) -0.004(4) 0.008(4) 0.015(4)
    N2 0.064(5) 0.054(4) 0.054(5) 0.001(3) 0.022(4) 0.004(4)
    C1 0.072(6) 0.083(7) 0.117(9) -0.013(5) 0.027(7) 0.013(6)
    C2 0.075(6) 0.047(5) 0.089(8) 0.004(5) 0.029(6) 0.018(5)
    C3 0.074(6) 0.054(5) 0.067(7) 0.005(5) 0.023(5) 0.001(5)
    C4 0.055(5) 0.051(5) 0.042(5) -0.005(4) 0.008(4) 0.004(4)
    C5 0.076(6) 0.040(5) 0.064(6) -0.013(4) 0.027(5) -0.009(4)
    C6 0.065(6) 0.055(5) 0.075(7) -0.007(4) 0.020(5) 0.000(5)
    C7 0.067(6) 0.058(5) 0.062(6) -0.003(4) 0.022(5) 0.002(5)
    C8 0.071(6) 0.063(5) 0.062(7) -0.006(5) 0.029(5) 0.005(5)
    C9 0.079(6) 0.076(6) 0.056(6) -0.009(5) 0.021(6) 0.001(5)
    C10 0.059(5) 0.047(4) 0.045(5) 0.003(4) 0.028(5) 0.008(4)
    C11 0.069(6) 0.073(6) 0.055(6) 0.008(5) 0.026(6) -0.006(5)
    C12 0.064(6) 0.075(6) 0.058(7) 0.011(5) 0.032(6) 0.003(5)
    C13 0.074(6) 0.069(5) 0.052(6) -0.006(5) 0.031(6) 0.000(5)
    C14 0.053(6) 0.074(6) 0.067(7) -0.008(4) 0.033(5) -0.006(5)
    C15 0.075(6) 0.086(7) 0.068(7) -0.006(5) 0.009(6) 0.006(6)
_geom_special_details
;
All e.s.d.'s (except the e.s.d. in the dihedral angle between two l.s. planes)
are estimated using the full covariance matrix. The cell e.s.d.'s are taken
into account individually in the estimation of e.s.d.'s in distances, angles
and torsion angles; correlations between e.s.d.'s in cell parameters are only
used when they are defined by crystal symmetry. An approximate (isotropic)
treatment of cell e.s.d.'s is used for estimating e.s.d.'s involving l.s.
planes.
;
loop_
    _geom_bond_atom_site_label_1
    _geom_bond_atom_site_label_2
    _geom_bond_site_symmetry_2
    _geom_bond_distance
    _geom_bond_publ_flag
    Cd Br4 . 2.5520(11) ?
    Cd Br3 . 2.5779(11) ?
    Cd Br1 . 2.5951(11) ?
    Cd Br2 . 2.6041(12) ?
    N1 C2 . 1.332(10) ?
    N1 C6 . 1.342(9) ?
    N1 C1 . 1.512(11) ?
    N2 C12 . 1.318(10) ?
    N2 C13 . 1.347(10) ?
    N2 C15 . 1.473(10) ?
    C1 H1A . 0.9600 ?
    C1 H1B . 0.9600 ?
    C1 H1C . 0.9600 ?
    C2 C3 . 1.359(11) ?
    C2 H2 . 0.9300 ?
    C3 C4 . 1.401(10) ?
    C3 H3 . 0.9300 ?
    C4 C5 . 1.371(10) ?
    C4 C7 . 1.486(10) ?
    C5 C6 . 1.370(11) ?
    C5 H5 . 0.9300 ?
    C6 H6 . 0.9300 ?
    C7 C8 . 1.524(10) ?
    C7 H7A . 0.9700 ?
    C7 H7B . 0.9700 ?
    C8 C9 . 1.522(10) ?
    C8 H8A . 0.9700 ?
    C8 H8B . 0.9700 ?
    C9 C10 . 1.503(11) ?
    C9 H9A . 0.9700 ?
    C9 H9B . 0.9700 ?
    C10 C14 . 1.370(10) ?
    C10 C11 . 1.373(10) ?
    C11 C12 . 1.365(11) ?
    C11 H11 . 0.9300 ?
    C12 H12 . 0.9300 ?
    C13 C14 . 1.380(11) ?
    C13 H13 . 0.9300 ?
    C14 H14 . 0.9300 ?
    C15 H15A . 0.9600 ?
    C15 H15B . 0.9600 ?
    C15 H15C . 0.9600 ?
loop_
    _geom_angle_atom_site_label_1
    _geom_angle_atom_site_label_2
    _geom_angle_atom_site_label_3
    _geom_angle_site_symmetry_1
    _geom_angle_site_symmetry_3
    _geom_angle
    _geom_angle_publ_flag
    Br4 Cd Br3 . . 110.04(4) ?
    Br4 Cd Br1 . . 112.55(4) ?
    Br3 Cd Br1 . . 107.77(4) ?
    Br4 Cd Br2 . . 107.75(4) ?
    Br3 Cd Br2 . . 110.93(4) ?
    Br1 Cd Br2 . . 107.80(4) ?
    C2 N1 C6 . . 119.8(8) ?
    C2 N1 C1 . . 122.0(7) ?
    C6 N1 C1 . . 118.3(8) ?
    C12 N2 C13 . . 119.6(8) ?
    C12 N2 C15 . . 122.4(8) ?
    C13 N2 C15 . . 118.0(8) ?
    N1 C1 H1A . . 109.5 ?
    N1 C1 H1B . . 109.5 ?
    H1A C1 H1B . . 109.5 ?
    N1 C1 H1C . . 109.5 ?
    H1A C1 H1C . . 109.5 ?
    H1B C1 H1C . . 109.5 ?
    N1 C2 C3 . . 121.2(8) ?
    N1 C2 H2 . . 119.4 ?
    C3 C2 H2 . . 119.4 ?
    C2 C3 C4 . . 121.0(8) ?
    C2 C3 H3 . . 119.5 ?
    C4 C3 H3 . . 119.5 ?
    C5 C4 C3 . . 115.9(7) ?
    C5 C4 C7 . . 122.6(7) ?
    C3 C4 C7 . . 121.5(8) ?
    C4 C5 C6 . . 121.5(7) ?
    C4 C5 H5 . . 119.2 ?
    C6 C5 H5 . . 119.2 ?
    N1 C6 C5 . . 120.6(8) ?
    N1 C6 H6 . . 119.7 ?
    C5 C6 H6 . . 119.7 ?
    C4 C7 C8 . . 110.6(7) ?
    C4 C7 H7A . . 109.5 ?
    C8 C7 H7A . . 109.5 ?
    C4 C7 H7B . . 109.5 ?
    C8 C7 H7B . . 109.5 ?
    H7A C7 H7B . . 108.1 ?
    C7 C8 C9 . . 111.1(7) ?
    C7 C8 H8A . . 109.4 ?
    C9 C8 H8A . . 109.4 ?
    C7 C8 H8B . . 109.4 ?
    C9 C8 H8B . . 109.4 ?
    H8A C8 H8B . . 108.0 ?
    C10 C9 C8 . . 117.3(7) ?
    C10 C9 H9A . . 108.0 ?
    C8 C9 H9A . . 108.0 ?
    C10 C9 H9B . . 108.0 ?
    C8 C9 H9B . . 108.0 ?
    H9A C9 H9B . . 107.2 ?
    C14 C10 C11 . . 116.1(8) ?
    C14 C10 C9 . . 124.7(8) ?
    C11 C10 C9 . . 119.2(8) ?
    C12 C11 C10 . . 120.7(8) ?
    C12 C11 H11 . . 119.7 ?
    C10 C11 H11 . . 119.7 ?
    N2 C12 C11 . . 122.2(8) ?
    N2 C12 H12 . . 118.9 ?
    C11 C12 H12 . . 118.9 ?
    N2 C13 C14 . . 119.3(8) ?
    N2 C13 H13 . . 120.4 ?
    C14 C13 H13 . . 120.4 ?
    C10 C14 C13 . . 122.2(8) ?
    C10 C14 H14 . . 118.9 ?
    C13 C14 H14 . . 118.9 ?
    N2 C15 H15A . . 109.5 ?
    N2 C15 H15B . . 109.5 ?
    H15A C15 H15B . . 109.5 ?
    N2 C15 H15C . . 109.5 ?
    H15A C15 H15C . . 109.5 ?
    H15B C15 H15C . . 109.5 ?
