# Supplementary material for: 1,1′-Dimethyl-4,4′-(propane-1,3-di­yl)dipyridinium tetra­bromidocadmate(II)
Source: Acta Crystallogr Sect E Struct Rep Online. 2008 Sep 24;64(Pt 10):m1317. doi: 10.1107/S1600536808030092 (PMC2959373; doi:10.1107/S1600536808030092)
Supplement: Supplementary file 2 [file e-64-m1317-Isup2.hkl]

# 
# h,k,l, Fc-squared, Fo-squared, sigma(Fo-squared) and status flag 
# 
data_I
_shelx_title ' l140 in P2(1)/c' 
_shelx_refln_list_code          4 
_shelx_F_calc_maximum      427.85 
_exptl_crystal_F_000      1248.00 
_reflns_d_resolution_high  0.8084 
 
loop_ 
 _symmetry_equiv_pos_as_xyz 
 'x, y, z' 
 '-x, y+1/2, -z+1/2' 
 '-x, -y, -z' 
 'x, -y-1/2, z-1/2' 
 
_cell_length_a    15.4220 
_cell_length_b    15.3822 
_cell_length_c     8.9885 
_cell_angle_alpha  90.000 
_cell_angle_beta  105.171 
_cell_angle_gamma  90.000 
 
_shelx_F_squared_multiplier     1.000 
 
loop_ 
 _refln_index_h 
 _refln_index_k 
 _refln_index_l 
 _refln_F_squared_calc 
 _refln_F_squared_meas 
 _refln_F_squared_sigma 
 _refln_observed_status 
   2   0   0    45153.77    55965.62   1650.01 o 
   3   0   0      174.79      138.39     24.26 o 
   4   0   0     9983.13    11035.62    340.52 o 
   5   0   0      499.36      537.83     66.36 o 
   6   0   0     1400.00     1343.65     67.77 o 
   7   0   0     7799.32     7161.68    241.71 o 
   8   0   0     4190.33     3908.16    151.54 o 
   9   0   0     9417.29     8938.64    302.25 o 
  10   0   0     3776.48     3548.07    165.02 o 
  11   0   0      590.02      565.69    126.17 o 
  12   0   0     3769.12     3680.81    219.59 o 
  13   0   0      374.27      246.42    163.62 o 
  14   0   0     1634.78     2160.58    301.61 o 
  15   0   0      763.06     1066.49    250.36 o 
  16   0   0     1348.26     1265.59    287.81 o 
  17   0   0      386.01      599.28    279.93 o 
  18   0   0       83.27      128.14    262.19 o 
   1   1   0     2521.07     3129.48     89.21 o 
   2   1   0      422.56      431.17     31.87 o 
   3   1   0     6267.66     7095.43    174.79 o 
   4   1   0    11166.82    11025.16    241.52 o 
   5   1   0      306.13      337.95     24.28 o 
   6   1   0     6681.22     6596.79    155.54 o 
   7   1   0     8266.35     8579.59    198.90 o 
   8   1   0       20.80       17.40     27.15 o 
   9   1   0       10.32      -23.83     30.01 o 
  10   1   0     4012.50     3608.76    123.75 o 
  11   1   0      111.84      128.48     47.43 o 
  12   1   0      255.76      151.26     65.90 o 
  13   1   0      348.15      396.41     94.55 o 
  14   1   0       99.60       38.75    121.06 o 
  15   1   0        3.39     -130.49    209.95 o 
  16   1   0       39.36      -13.70    143.07 o 
  17   1   0       36.11      -24.09    162.03 o 
  18   1   0        0.58        1.49    169.63 o 
   0   2   0    53626.77    79240.95   2511.56 o 
   1   2   0       98.45       84.70     16.46 o 
   2   2   0    51059.33    59061.57   1511.91 o 
   3   2   0    52309.09    60549.70   1796.09 o 
   4   2   0      678.33      800.59     49.73 o 
   5   2   0     9046.83     9240.08    207.52 o 
   6   2   0     2702.02     2702.71     75.51 o 
   7   2   0    10252.24    10305.94    235.57 o 
   8   2   0    18857.47    18650.79    411.12 o 
   9   2   0    10741.33    10228.52    271.05 o 
  10   2   0     4371.17     4005.57    135.04 o 
  11   2   0     1423.43     1277.46     77.92 o 
  12   2   0      577.52      827.30    105.55 o 
  13   2   0      183.48      167.58     88.17 o 
  14   2   0      306.42      377.77    100.88 o 
  15   2   0      544.48      457.61    217.83 o 
  16   2   0      242.73      378.34    161.65 o 
  17   2   0      122.59       -5.91    206.00 o 
  18   2   0      140.23      -69.98    181.21 o 
   1   3   0     1939.71     2287.98     60.84 o 
   2   3   0    10105.48    12161.92    265.23 o 
   3   3   0    21910.90    23158.08    548.60 o 
   4   3   0      140.12      156.17     30.40 o 
   5   3   0     7383.55     7473.28    220.11 o 
   6   3   0     5962.16     5727.39    183.53 o 
   7   3   0       15.23       -0.59     38.58 o 
   8   3   0      261.97      335.75     53.86 o 
   9   3   0      493.30      502.10     65.02 o 
  10   3   0        8.72       35.36     55.31 o 
  11   3   0     3250.60     3396.46    147.00 o 
  12   3   0     1646.30     1637.39    107.48 o 
  13   3   0      791.36      611.68    110.79 o 
  14   3   0      475.06      174.18    125.16 o 
  15   3   0       54.91      -65.64    103.01 o 
  16   3   0       10.30       63.69    149.84 o 
  17   3   0       35.51     -147.64    164.61 o 
  18   3   0        0.39        8.76    220.79 o 
   0   4   0    43116.98    58701.87   1734.22 o 
   1   4   0    76006.87    94903.19   1978.87 o 
   2   4   0    74314.59    84142.40   1756.71 o 
   3   4   0    50905.18    55757.75   1171.47 o 
   4   4   0      399.91      342.22     35.94 o 
   5   4   0     1877.07     1925.83     75.77 o 
   6   4   0      627.84      525.79     48.61 o 
   7   4   0    10134.77     9931.50    292.40 o 
   8   4   0     1683.12     1729.22     93.11 o 
   9   4   0     2602.71     2534.66    120.35 o 
  10   4   0     6390.62     6135.52    213.41 o 
  11   4   0      897.67      945.52    131.46 o 
  12   4   0      432.09      399.57     82.75 o 
  13   4   0      197.68      359.69    107.78 o 
  14   4   0      371.53      265.67    109.93 o 
  15   4   0      615.55      648.18    260.57 o 
  16   4   0      183.63      166.62    123.50 o 
  17   4   0        7.63      -59.06    163.04 o 
  18   4   0      123.09      -55.20    264.16 o 
   1   5   0     6931.57     8179.81    186.74 o 
   2   5   0     8603.80    10554.01    237.34 o 
   3   5   0     7607.88     8046.58    187.17 o 
   4   5   0       63.76       58.82     30.29 o 
   5   5   0    12303.79    13081.64    371.22 o 
   6   5   0     1432.24     1432.78     70.31 o 
   7   5   0     3087.70     3188.70    150.32 o 
   8   5   0      912.51      934.14     78.01 o 
   9   5   0     4045.80     4030.60    160.29 o 
  10   5   0      342.47      483.76     76.82 o 
  11   5   0     3325.48     3307.01    155.33 o 
  12   5   0      485.29      576.17     90.84 o 
  13   5   0       65.76      108.30     81.78 o 
  14   5   0      530.74      622.40    127.05 o 
  15   5   0      151.02       98.29    120.66 o 
  16   5   0        5.07      134.54    126.85 o 
  17   5   0      126.21      206.99    189.58 o 
   0   6   0    59104.76    71998.80   2136.78 o 
   1   6   0    16248.10    19020.48    413.61 o 
   2   6   0    26227.51    28802.06    617.36 o 
   3   6   0     5434.31     5277.89    134.08 o 
   4   6   0     3700.51     3688.95    116.48 o 
   5   6   0     5421.71     5370.60    215.73 o 
   6   6   0    11776.94    11734.62    305.15 o 
   7   6   0     8140.34     8065.51    298.49 o 
   8   6   0      831.94      803.36     78.56 o 
   9   6   0      344.24      395.61     75.80 o 
  10   6   0     4326.85     4272.05    178.08 o 
  11   6   0      113.99      123.72    105.98 o 
  12   6   0     1897.52     2008.36    210.15 o 
  13   6   0      498.79      404.14     95.08 o 
  14   6   0       25.71      -64.72    164.87 o 
  15   6   0      249.90      476.51    134.36 o 
  16   6   0      144.74      125.78    135.16 o 
  17   6   0       39.27       68.53    139.41 o 
   1   7   0    42145.42    49263.11   1043.07 o 
   2   7   0     4262.01     4186.83    114.09 o 
   3   7   0    11745.75    12308.55    280.68 o 
   4   7   0     3470.57     3336.60    170.72 o 
   5   7   0      242.10      284.21     42.38 o 
   6   7   0      975.86     1128.22    113.81 o 
   7   7   0     1179.13     1033.20    148.88 o 
   8   7   0       68.34       62.44     60.23 o 
   9   7   0     2000.03     1772.15    112.75 o 
  10   7   0      100.49      228.81     93.89 o 
  11   7   0      158.02      138.13     82.53 o 
  12   7   0      225.46      263.82     99.87 o 
  13   7   0     1450.98     1611.97    134.30 o 
  14   7   0       51.41       37.22     96.11 o 
  15   7   0      640.87      736.34    155.15 o 
  16   7   0      383.07      418.65    150.52 o 
  17   7   0      151.85      217.55    152.18 o 
   0   8   0     5366.74     5595.25    203.19 o 
   1   8   0    10146.89    11528.94    265.92 o 
   2   8   0      420.58      406.10     42.46 o 
   3   8   0    43932.04    48176.62   1025.95 o 
   4   8   0     1240.91     1148.91     58.61 o 
   5   8   0      976.03     1025.68    130.36 o 
   6   8   0       12.59      -38.36     53.79 o 
   7   8   0     2804.66     2881.22    163.32 o 
   8   8   0      812.28      713.11     84.25 o 
   9   8   0     1864.40     2090.75    149.38 o 
  10   8   0     1630.54     1490.30    113.92 o 
  11   8   0      425.35      364.13     88.22 o 
  12   8   0        5.39      -61.03     76.64 o 
  13   8   0      514.38      505.83    117.18 o 
  14   8   0      360.53      417.17    104.15 o 
  15   8   0        1.64       35.45    114.00 o 
  16   8   0       16.04      239.38    128.51 o 
   1   9   0    12138.66    13355.40    306.74 o 
   2   9   0      506.25      614.18     93.35 o 
   3   9   0      864.82      907.07     56.84 o 
   4   9   0     1377.52     1258.82     67.17 o 
   5   9   0     2965.76     3012.03    136.37 o 
   6   9   0      969.96     1052.21     94.66 o 
   7   9   0    12354.84    11386.36    351.89 o 
   8   9   0     2322.79     2407.45    201.30 o 
   9   9   0     6513.37     6288.38    296.49 o 
  10   9   0     3311.47     3335.93    165.38 o 
  11   9   0      353.26      311.84     93.46 o 
  12   9   0       72.58        9.54     88.60 o 
  13   9   0       51.07       70.27     92.83 o 
  14   9   0      317.16      247.11    104.33 o 
  15   9   0      386.45      458.99    115.61 o 
  16   9   0      140.40       93.72    130.53 o 
   0  10   0    15639.72    17988.04    653.68 o 
   1  10   0      122.46      117.07     51.02 o 
   2  10   0     3134.35     3231.86    106.33 o 
   3  10   0     1514.18     1311.27     69.66 o 
   4  10   0     5090.74     5059.62    163.80 o 
   5  10   0      119.54      146.94     96.74 o 
   6  10   0     3946.14     4314.39    178.76 o 
   7  10   0     1040.81     1021.55    140.28 o 
   8  10   0       15.91      -12.17     74.73 o 
   9  10   0      577.35      601.80     98.29 o 
  10  10   0        7.97      147.46     86.28 o 
  11  10   0        2.05      -86.93     86.93 o 
  12  10   0       49.34      134.53     93.44 o 
  13  10   0      182.31       79.94     97.37 o 
  14  10   0        0.86      -23.28    120.82 o 
  15  10   0       16.72       59.35    110.71 o 
   1  11   0     9024.24     9225.72    231.32 o 
   2  11   0        5.87       -9.80     44.42 o 
   3  11   0     1228.33     1131.72     90.42 o 
   4  11   0      425.69      327.89     70.51 o 
   5  11   0     2030.95     2014.34    158.20 o 
   6  11   0      632.95      626.21     91.80 o 
   7  11   0     3186.47     3203.00    199.18 o 
   8  11   0     1777.49     2005.25    135.75 o 
   9  11   0      264.45      326.45     94.55 o 
  10  11   0      262.85      316.84     97.59 o 
  11  11   0      121.19       69.11     96.63 o 
  12  11   0       12.41       88.83     98.92 o 
  13  11   0      311.29      392.74    127.96 o 
  14  11   0       98.57      250.43    128.29 o 
  15  11   0      149.03       17.74    218.82 o 
   0  12   0    11052.91    11415.79    397.32 o 
   1  12   0      509.66      536.17     60.32 o 
   2  12   0       83.38       70.09     51.03 o 
   3  12   0      214.32      116.77     90.04 o 
   4  12   0     7229.75     7286.09    222.87 o 
   5  12   0      430.11      426.40    107.16 o 
   6  12   0     3941.04     4225.54    212.83 o 
   7  12   0       18.60       55.67     82.44 o 
   8  12   0       34.36       80.88     85.42 o 
   9  12   0      196.53      103.03    102.86 o 
  10  12   0        3.92      119.31    131.25 o 
  11  12   0      252.09      413.74    122.47 o 
  12  12   0      115.75      144.28    186.70 o 
  13  12   0       59.24      -53.47    122.64 o 
  14  12   0        0.20       22.93    123.58 o 
   1  13   0     6178.91     5816.08    171.34 o 
   2  13   0       41.51       79.24     67.85 o 
   3  13   0     1507.65     1531.47    100.28 o 
   4  13   0      194.26      251.90     77.22 o 
   5  13   0      255.81      524.34     99.82 o 
   6  13   0     1108.20     1286.18    222.31 o 
   7  13   0        4.71      100.07     91.09 o 
   8  13   0      256.39      276.45    125.10 o 
   9  13   0      240.32      280.81    125.25 o 
  10  13   0      207.08      160.61    117.49 o 
  11  13   0      499.79      529.94    139.22 o 
  12  13   0       53.06      195.28    129.84 o 
  13  13   0      353.09      133.92    135.14 o 
   0  14   0      574.88      314.57    123.07 o 
   1  14   0      361.71      531.67     88.77 o 
   2  14   0      529.78      508.25    128.90 o 
   3  14   0     4953.32     5205.62    236.18 o 
   4  14   0     2452.45     2600.50    293.58 o 
   5  14   0     1004.11      997.60    123.96 o 
   6  14   0      309.57      478.93    110.16 o 
   7  14   0      254.21      242.28    104.74 o 
   8  14   0        5.95      -46.56    106.11 o 
   9  14   0      285.04      389.57    130.91 o 
  10  14   0      119.77       17.51    126.97 o 
  11  14   0        0.17     -136.14    136.14 o 
  12  14   0      218.66      336.29    156.86 o 
   1  15   0       13.70      -92.89     92.89 o 
   2  15   0     1723.74     1911.69    190.62 o 
   3  15   0      685.19      808.04    248.39 o 
   4  15   0      249.29       12.04    128.80 o 
   5  15   0      352.56      343.60    107.60 o 
   6  15   0      208.60      327.21    115.90 o 
   7  15   0      488.24      451.82    119.80 o 
   8  15   0       31.75       49.26    117.06 o 
   9  15   0      457.08      398.23    138.78 o 
  10  15   0      173.19      274.12    132.26 o 
  11  15   0      176.82      172.74    224.13 o 
   0  16   0      175.27      149.82    197.13 o 
   1  16   0      325.33      606.63    194.18 o 
   2  16   0       19.29       25.39    132.34 o 
   3  16   0       79.83      194.66    194.18 o 
   4  16   0     1116.95     1241.42    186.23 o 
   5  16   0       92.23      191.08    365.68 o 
   6  16   0     1720.98     1756.93    222.79 o 
   7  16   0      163.21      159.83    157.56 o 
   8  16   0      813.94      854.52    203.04 o 
   9  16   0      108.46      118.16    213.89 o 
   1  17   0      602.24      676.68    184.32 o 
   2  17   0      107.38      256.27    214.87 o 
   3  17   0       89.48      202.66    149.85 o 
   4  17   0      110.84      134.47    152.06 o 
   5  17   0       24.45      -40.34    152.67 o 
   6  17   0      192.81      246.61    189.25 o 
   7  17   0       59.08     -299.64    299.64 o 
   8  17   0       31.21      -26.50    169.57 o 
   0  18   0      133.73      -53.23    228.67 o 
   1  18   0      214.19      354.84    250.36 o 
   2  18   0      347.97      538.17    238.53 o 
   3  18   0      361.02      589.43    258.24 o 
   4  18   0      572.09      318.84    178.28 o 
   5  18   0       42.39      -85.33    159.68 o 
   1  19   0      100.48        9.86    260.22 o 
 -18   1   1        3.32      -98.19    152.06 o 
 -17   1   1     1702.54     1929.41    247.40 o 
 -16   1   1       13.45      156.39    133.73 o 
 -15   1   1     5406.95     6572.53    358.24 o 
 -14   1   1      114.57      171.28     87.85 o 
 -13   1   1        8.99       34.79     74.21 o 
 -12   1   1     2660.71     2493.93    126.35 o 
 -11   1   1      892.77      959.83     67.24 o 
 -10   1   1      108.94      103.30     35.19 o 
  -9   1   1     2994.63     2859.18    102.51 o 
  -8   1   1    19771.43    19982.11    485.92 o 
  -7   1   1    21729.27    21970.16    599.76 o 
  -6   1   1     7456.95     7415.88    252.03 o 
  -5   1   1    26841.63    27477.87    839.25 o 
  -4   1   1     4779.62     5318.89    180.21 o 
  -3   1   1    50916.82    58108.63   1738.07 o 
  -2   1   1     6647.72     7379.16    285.72 o 
  -1   1   1    37236.76    43667.59   1617.92 o 
   0   1   1    25558.59    26192.17    982.69 o 
   1   1   1    38621.86    42750.86   1284.88 o 
   2   1   1    13398.26    14063.93    339.02 o 
   3   1   1       56.29       71.09     28.37 o 
   4   1   1     5834.64     5991.26    159.29 o 
   5   1   1      975.65     1004.35     54.90 o 
   6   1   1     3702.11     3562.56     98.33 o 
   7   1   1      221.50      266.53     35.20 o 
   8   1   1    38474.84    37554.56    805.23 o 
   9   1   1     1587.69     1431.24    110.78 o 
  10   1   1     8997.37     8219.20    272.31 o 
  11   1   1     4085.81     4124.05    286.23 o 
  12   1   1      110.38       77.07     80.25 o 
  13   1   1     2688.09     3094.41    273.03 o 
  14   1   1       43.46      122.45    147.85 o 
  15   1   1       54.52     -138.06    138.06 o 
  16   1   1      339.22      441.48    189.56 o 
  17   1   1      163.10      204.63    198.43 o 
 -18   2   1       79.23     -145.44    145.54 o 
 -17   2   1        9.27        5.60    149.46 o 
 -16   2   1       45.85      -52.73    130.49 o 
 -15   2   1        0.82       -5.01     89.24 o 
 -14   2   1      514.91      433.74    102.28 o 
 -13   2   1       80.28      189.26     83.32 o 
 -12   2   1     1696.49     1721.30    152.32 o 
 -11   2   1     2786.03     2683.05    121.19 o 
 -10   2   1      541.65      512.73     60.35 o 
  -9   2   1      328.00      299.01     60.89 o 
  -8   2   1     3362.01     3119.80    118.06 o 
  -7   2   1     6631.59     5944.38    183.39 o 
  -6   2   1     8720.48     8490.26    285.66 o 
  -5   2   1     1539.66     1587.18     94.02 o 
  -4   2   1    30063.41    33828.96   1024.58 o 
  -3   2   1    11169.17    12131.11    387.44 o 
  -2   2   1     2385.17     2613.15     84.94 o 
  -1   2   1     2424.90     2574.32    138.52 o 
   0   2   1     6739.10     6851.08    224.73 o 
   1   2   1      182.95      244.50     29.86 o 
   2   2   1    13876.55    14623.12    392.54 o 
   3   2   1    16633.38    17298.22    417.03 o 
   4   2   1      153.79      201.16     42.57 o 
   5   2   1     7344.60     7424.25    196.75 o 
   6   2   1     7299.78     6930.70    189.32 o 
   7   2   1     1273.33     1107.59     60.06 o 
   8   2   1      215.64      192.22     45.40 o 
   9   2   1      534.92      501.22     54.03 o 
  10   2   1     4235.56     4006.51    158.69 o 
  11   2   1      714.01      934.47    199.32 o 
  12   2   1      254.37      180.42     96.27 o 
  13   2   1      356.35      322.66    114.45 o 
  14   2   1        0.95      -36.25    142.16 o 
  15   2   1       28.85      -53.76    160.23 o 
  16   2   1        0.23      119.62    181.87 o 
  17   2   1       52.61       77.50    194.91 o 
 -18   3   1      177.73      156.36    170.24 o 
 -17   3   1      563.96      767.13    257.26 o 
 -16   3   1        7.47      194.06    111.62 o 
 -15   3   1     1593.03     1582.53    152.28 o 
 -14   3   1     3547.57     3502.06    196.11 o 
 -13   3   1     1654.67     1666.99    110.04 o 
 -12   3   1     3216.49     3148.16    145.40 o 
 -11   3   1       16.76        1.52     54.69 o 
 -10   3   1      548.95      475.25     64.14 o 
  -9   3   1     4417.63     4630.33    161.68 o 
  -8   3   1    15429.87    15437.08    429.18 o 
  -7   3   1    38187.49    40478.52   1056.95 o 
  -6   3   1    28914.98    31111.43    815.09 o 
  -5   3   1    22860.30    23424.12    625.15 o 
  -4   3   1     7986.37     8790.87    252.31 o 
  -3   3   1      831.68      564.93     80.19 o 
  -2   3   1        4.88        4.62     46.01 o 
  -1   3   1    15146.65    16037.44    429.59 o 
   0   3   1     4395.23     4739.23    135.64 o 
   1   3   1    18565.36    20171.09    477.13 o 
   2   3   1    12005.37    13085.08    355.58 o 
   3   3   1    29736.05    31279.14    820.75 o 
   4   3   1     1493.34     1443.06    114.68 o 
   5   3   1     3226.50     3360.80    105.39 o 
   6   3   1    21482.77    21846.88    531.06 o 
   7   3   1      202.40      216.03     56.86 o 
   8   3   1    34501.68    34507.52    826.06 o 
   9   3   1     1561.98     1514.33    101.11 o 
  10   3   1    10666.83    10430.16    323.29 o 
  11   3   1     4729.11     4712.08    186.80 o 
  12   3   1      556.41      646.15    115.93 o 
  13   3   1      127.60       88.83     99.36 o 
  14   3   1      201.07      267.04    116.25 o 
  15   3   1       54.70        3.02    173.21 o 
  16   3   1       16.23       19.74    424.82 o 
  17   3   1       42.96       -9.93    190.59 o 
 -18   4   1       21.60      113.38    163.91 o 
 -17   4   1       74.05      -32.93    114.30 o 
 -16   4   1        7.33      -35.97    101.20 o 
 -15   4   1      217.09      162.58    105.96 o 
 -14   4   1      146.66       42.75     92.82 o 
 -13   4   1      661.04      717.28     89.10 o 
 -12   4   1     1860.53     1799.57    110.29 o 
 -11   4   1       46.21       58.58     64.87 o 
 -10   4   1     3120.08     3032.67    132.73 o 
  -9   4   1     1559.03     1557.60     90.33 o 
  -8   4   1     2200.55     2268.30    152.51 o 
  -7   4   1      148.57      111.94     41.04 o 
  -6   4   1    17122.86    18134.82    443.81 o 
  -5   4   1    11510.56    12713.27    317.96 o 
  -4   4   1     6606.09     6743.57    222.01 o 
  -3   4   1    29207.25    35434.80   1227.36 o 
  -2   4   1    18045.24    20643.12    490.73 o 
  -1   4   1       21.30       38.98     20.16 o 
   0   4   1    12298.87    12797.87    280.24 o 
   1   4   1    39255.75    44482.42    936.30 o 
   2   4   1    33676.15    36316.95    767.80 o 
   3   4   1      238.98      209.59     30.17 o 
   4   4   1    14268.93    14734.41    358.46 o 
   5   4   1     5673.71     5296.92    175.57 o 
   6   4   1     2240.30     2138.98    101.19 o 
   7   4   1     4415.68     4068.10    188.93 o 
   8   4   1     1949.71     1804.08    102.97 o 
   9   4   1     3960.92     3691.79    225.07 o 
  10   4   1      593.27      647.05     83.64 o 
  11   4   1     2216.98     2456.00    135.82 o 
  12   4   1      400.53      429.32     89.43 o 
  13   4   1        0.04      -92.93     96.85 o 
  14   4   1      125.98      246.24    166.77 o 
  15   4   1        2.19      -37.29    112.54 o 
  16   4   1       29.15      312.24    201.33 o 
  17   4   1       10.46      151.84    204.58 o 
 -18   5   1      135.57      146.73    166.99 o 
 -17   5   1      461.97      649.91    148.17 o 
 -16   5   1        6.17       15.51    108.10 o 
 -15   5   1     1511.96     1610.22    165.24 o 
 -14   5   1     1958.30     2185.76    160.19 o 
 -13   5   1     1253.82     1225.91    109.16 o 
 -12   5   1       44.67      -52.85     69.20 o 
 -11   5   1     2092.04     2025.62    176.68 o 
 -10   5   1     3705.02     4079.34    164.13 o 
  -9   5   1     5118.86     4782.04    158.91 o 
  -8   5   1      822.66      750.82     64.82 o 
  -7   5   1     5985.48     6355.87    210.57 o 
  -6   5   1     1757.00     1671.55     77.82 o 
  -5   5   1    47758.43    53064.68   1242.83 o 
  -4   5   1      243.77      366.31     56.94 o 
  -3   5   1    16238.73    17172.22    505.05 o 
  -2   5   1     2811.66     2929.91    165.55 o 
  -1   5   1     8448.59     9098.96    206.24 o 
   0   5   1    11598.11    12734.40    282.01 o 
   1   5   1    12045.82    13195.75    291.12 o 
   2   5   1      575.84      599.15     32.84 o 
   3   5   1     6536.56     6451.83    171.96 o 
   4   5   1     3306.81     3393.52    110.68 o 
   5   5   1    11219.79    10500.28    311.65 o 
   6   5   1     3178.04     3256.60    230.75 o 
   7   5   1    13368.79    12286.99    363.23 o 
   8   5   1     2006.59     1893.71    134.46 o 
   9   5   1     3277.87     2921.47    157.63 o 
  10   5   1     1725.90     1943.53    161.33 o 
  11   5   1     8569.08     9064.98    435.57 o 
  12   5   1      339.65      415.48     91.90 o 
  13   5   1      222.12      243.88    126.72 o 
  14   5   1       42.51       18.56    112.87 o 
  15   5   1       79.15      -74.15    156.87 o 
  16   5   1       35.70     -219.17    370.61 o 
  17   5   1       20.46      -74.23    207.47 o 
 -17   6   1        7.57      -67.48    186.29 o 
 -16   6   1      511.86      699.14    198.12 o 
 -15   6   1       31.09      126.24    118.06 o 
 -14   6   1     1112.23     1355.67    119.93 o 
 -13   6   1        0.29      -84.92     84.92 o 
 -12   6   1      734.17      786.14    106.77 o 
 -11   6   1      101.15      219.53     86.02 o 
 -10   6   1      523.74      438.05     72.77 o 
  -9   6   1      543.50      645.03     90.60 o 
  -8   6   1     1751.25     1765.97    108.85 o 
  -7   6   1      357.99      408.86     55.42 o 
  -6   6   1     6986.43     7281.96    204.96 o 
  -5   6   1       52.46       78.97     40.94 o 
  -4   6   1    15931.93    18837.56    675.23 o 
  -3   6   1     1105.98     1207.16     60.33 o 
  -2   6   1    29309.32    32033.03    683.84 o 
  -1   6   1     6035.18     6174.16    149.69 o 
   0   6   1    18536.42    20181.65    438.49 o 
   1   6   1    12901.12    13778.45    307.32 o 
   2   6   1     6975.61     6860.12    164.44 o 
   3   6   1     6181.55     6347.65    155.86 o 
   4   6   1       11.62       11.52     34.63 o 
   5   6   1     3845.75     3819.81    120.89 o 
   6   6   1       18.72       35.57     52.99 o 
   7   6   1     2493.96     2700.19    134.15 o 
   8   6   1     1269.39     1094.28     94.52 o 
   9   6   1     1653.49     1539.11    143.12 o 
  10   6   1     1222.10     1172.33    108.10 o 
  11   6   1      540.00      631.87     97.84 o 
  12   6   1      625.01      598.29    100.27 o 
  13   6   1      194.28       66.84    118.37 o 
  14   6   1       90.89      157.34    125.06 o 
  15   6   1      188.50      128.61    132.05 o 
  16   6   1        4.83      132.14    142.42 o 
 -17   7   1      165.16       25.91    130.03 o 
 -16   7   1       39.66      135.84    119.87 o 
 -15   7   1      613.70      630.00    136.91 o 
 -14   7   1     1634.22     1682.03    130.84 o 
 -13   7   1      529.32      402.38     92.31 o 
 -12   7   1     1590.01     1795.08    143.64 o 
 -11   7   1       97.51       75.30     73.76 o 
 -10   7   1     2697.46     2672.99    141.13 o 
  -9   7   1      778.39      936.08     92.47 o 
  -8   7   1     5556.44     5320.69    191.03 o 
  -7   7   1     2132.81     2198.69    259.49 o 
  -6   7   1       89.55      104.74     47.57 o 
  -5   7   1    16390.28    16503.50    414.01 o 
  -4   7   1      731.66     1005.89    103.74 o 
  -3   7   1     1616.96     1475.76     73.80 o 
  -2   7   1     4027.11     4027.04    183.08 o 
  -1   7   1      380.75      399.27     42.33 o 
   0   7   1     1938.48     1956.41     81.82 o 
   1   7   1    15683.81    15828.19    351.35 o 
   2   7   1      469.48      530.64     59.66 o 
   3   7   1     5292.92     5093.32    133.21 o 
   4   7   1       17.71       10.37     23.95 o 
   5   7   1     7368.07     6842.41    192.07 o 
   6   7   1      733.78      825.14     97.15 o 
   7   7   1     2071.59     1865.65    112.64 o 
   8   7   1     3513.57     3389.27    155.29 o 
   9   7   1     2207.07     2267.75    133.49 o 
  10   7   1     4460.64     4818.11    222.28 o 
  11   7   1     2295.98     2455.78    150.78 o 
  12   7   1      254.23      296.54     97.14 o 
  13   7   1      174.93      289.71    104.16 o 
  14   7   1      160.65      295.02    135.86 o 
  15   7   1      242.50      232.66    149.05 o 
  16   7   1        6.93     -112.56    137.76 o 
 -17   8   1        9.54        5.41    165.59 o 
 -16   8   1      693.76      823.62    285.20 o 
 -15   8   1       13.46        0.88    103.57 o 
 -14   8   1      860.80     1106.21    121.50 o 
 -13   8   1       43.91      -14.69     83.27 o 
 -12   8   1      465.16      379.71     91.58 o 
 -11   8   1       58.19      155.02     79.15 o 
 -10   8   1     1317.29     1492.05    124.63 o 
  -9   8   1      125.09      180.76     71.72 o 
  -8   8   1     5185.90     5414.12    200.84 o 
  -7   8   1     4670.70     4429.53    170.29 o 
  -6   8   1     1671.99     1823.99    106.31 o 
  -5   8   1      227.83      221.95     58.47 o 
  -4   8   1     4305.85     4694.44    279.80 o 
  -3   8   1     2202.49     2251.63    106.61 o 
  -2   8   1    18582.66    19200.84    425.58 o 
  -1   8   1     3662.25     3657.01    107.76 o 
   0   8   1    21350.93    22393.11    489.66 o 
   1   8   1    24109.38    24911.65    542.20 o 
   2   8   1      320.98      348.45     39.96 o 
   3   8   1      523.75      544.02     43.69 o 
   4   8   1     1123.81     1037.49     81.45 o 
   5   8   1      383.57      378.35     54.64 o 
   6   8   1     2025.20     1973.73    112.00 o 
   7   8   1     4410.62     4149.78    199.75 o 
   8   8   1     1491.67     1454.27    108.23 o 
   9   8   1     3001.15     3139.50    188.59 o 
  10   8   1      735.07      498.71    121.78 o 
  11   8   1       81.47      -14.02     86.90 o 
  12   8   1      425.97      504.88    108.34 o 
  13   8   1      326.04      382.76    107.84 o 
  14   8   1        6.86       22.32    105.73 o 
  15   8   1      334.46      210.80    208.66 o 
  16   8   1        0.61      153.93    157.47 o 
 -16   9   1       11.20       92.43    149.03 o 
 -15   9   1       56.93      263.71    117.71 o 
 -14   9   1      797.73      960.96    139.72 o 
 -13   9   1      350.60      384.05    100.54 o 
 -12   9   1     2064.62     2134.65    149.58 o 
 -11   9   1      188.36      114.25     82.32 o 
 -10   9   1      255.03      357.07    104.50 o 
  -9   9   1       36.95       52.32     75.60 o 
  -8   9   1     3797.80     3738.27    165.37 o 
  -7   9   1     1659.38     1651.33    110.81 o 
  -6   9   1     1235.00     1361.14    130.01 o 
  -5   9   1     1755.26     1697.02     86.52 o 
  -4   9   1        2.68      -22.71     43.21 o 
  -3   9   1      563.35      650.50     69.05 o 
  -2   9   1      101.14       59.65     38.72 o 
  -1   9   1     1983.82     2074.08     84.16 o 
   0   9   1      661.15      649.40     50.82 o 
   1   9   1     2120.95     1957.15     89.34 o 
   2   9   1     1110.66     1081.52     64.76 o 
   3   9   1      984.36      968.43     56.58 o 
   4   9   1     1888.69     1821.74     89.43 o 
   5   9   1      842.62      802.87     83.08 o 
   6   9   1       50.62       65.00     66.61 o 
   7   9   1      689.99      575.51     86.52 o 
   8   9   1     5719.85     5568.18    253.81 o 
   9   9   1       43.08      126.39     78.93 o 
  10   9   1     1836.56     1743.15    131.17 o 
  11   9   1      182.07      158.89    101.86 o 
  12   9   1      332.01      363.64     97.73 o 
  13   9   1        0.60      -66.57     89.95 o 
  14   9   1      332.93      498.91    115.11 o 
  15   9   1       11.52      285.60    132.84 o 
 -16  10   1      310.18      396.24    232.62 o 
 -15  10   1        0.30       -5.72    116.90 o 
 -14  10   1      443.36      338.12    124.09 o 
 -13  10   1      155.46       99.56    108.38 o 
 -12  10   1      391.82      420.04    118.51 o 
 -11  10   1     1164.90     1264.20    142.86 o 
 -10  10   1     1503.11     1692.38    131.17 o 
  -9  10   1       63.97       20.82     80.81 o 
  -8  10   1     7596.34     8022.95    275.78 o 
  -7  10   1     6353.53     6533.24    235.94 o 
  -6  10   1     4336.64     4185.52    220.80 o 
  -5  10   1     4592.52     4615.15    177.14 o 
  -4  10   1      399.02      439.45     60.23 o 
  -3  10   1      324.34      212.47     48.68 o 
  -2  10   1     2068.32     2069.64    106.20 o 
  -1  10   1      959.65      928.81     59.85 o 
   0  10   1     3963.75     3770.80    147.03 o 
   1  10   1      233.51      280.68     63.15 o 
   2  10   1     1765.33     1718.41     75.59 o 
   3  10   1      344.17      304.90     57.97 o 
   4  10   1     3744.27     3307.07    126.63 o 
   5  10   1      956.13      993.85     93.71 o 
   6  10   1     4369.77     4313.32    196.05 o 
   7  10   1     9239.25     9235.99    350.35 o 
   8  10   1      420.17      588.82    121.21 o 
   9  10   1     4728.37     5006.27    222.22 o 
  10  10   1        2.15       36.92     79.25 o 
  11  10   1      269.59      247.07    134.59 o 
  12  10   1       73.36      117.84    108.12 o 
  13  10   1        8.39      -54.35     95.42 o 
  14  10   1       11.01      -98.24     98.24 o 
  15  10   1      121.73      196.69    132.27 o 
 -15  11   1      230.28      436.59    146.02 o 
 -14  11   1       23.05      126.18    117.81 o 
 -13  11   1      341.72      581.46    135.40 o 
 -12  11   1      170.31      129.83    117.93 o 
 -11  11   1     2601.41     3047.37    359.10 o 
 -10  11   1        7.41       31.69     99.06 o 
  -9  11   1     1453.52     1502.86    146.91 o 
  -8  11   1      618.67      571.30    115.17 o 
  -7  11   1       11.01       39.04     89.09 o 
  -6  11   1      138.58       18.27     84.75 o 
  -5  11   1       10.10        6.78     65.19 o 
  -4  11   1     6458.42     6888.72    207.62 o 
  -3  11   1      659.57      742.59     63.62 o 
  -2  11   1      224.05      162.75     57.60 o 
  -1  11   1     3202.18     3097.38    106.62 o 
   0  11   1     4648.51     4519.72    136.53 o 
   1  11   1       42.89      -13.78     43.44 o 
   2  11   1       80.71      112.01     55.85 o 
   3  11   1     3907.68     4029.64    148.57 o 
   4  11   1     2621.49     2648.94    132.15 o 
   5  11   1     4545.40     4380.39    179.83 o 
   6  11   1      692.22      693.80    102.72 o 
   7  11   1     2013.97     1980.04    164.18 o 
   8  11   1      357.01      305.80     87.24 o 
   9  11   1       40.11       94.62     81.65 o 
  10  11   1       80.84      106.25     86.09 o 
  11  11   1      405.85      362.98     99.51 o 
  12  11   1      290.01      201.45    103.55 o 
  13  11   1      270.20      420.62    113.89 o 
  14  11   1      184.09      136.79    114.29 o 
 -14  12   1      687.91      891.19    157.47 o 
 -13  12   1       38.73       82.85    125.16 o 
 -12  12   1       66.55        9.28    116.97 o 
 -11  12   1       12.20       67.74    114.22 o 
 -10  12   1       33.98     -101.85    107.78 o 
  -9  12   1      165.00      168.89    107.16 o 
  -8  12   1      297.34      265.17    105.38 o 
  -7  12   1       62.80       15.50     91.75 o 
  -6  12   1     2754.53     2619.85    164.80 o 
  -5  12   1      180.27      140.46     86.15 o 
  -4  12   1     6099.96     6068.15    253.02 o 
  -3  12   1       74.01      159.42     62.35 o 
  -2  12   1     7842.35     7573.43    225.13 o 
  -1  12   1     1746.82     1855.92     98.41 o 
   0  12   1     2367.27     2526.42    100.10 o 
   1  12   1     4055.63     4074.88    154.45 o 
   2  12   1     3371.77     3389.54    133.24 o 
   3  12   1     3657.58     3836.11    232.78 o 
   4  12   1      101.69       37.00     71.77 o 
   5  12   1     1227.94     1326.06    109.07 o 
   6  12   1      209.23      140.94     82.35 o 
   7  12   1      937.48      887.27    107.59 o 
   8  12   1      103.95      137.22     85.66 o 
   9  12   1       99.39      -15.67     85.32 o 
  10  12   1      905.54      801.62    115.95 o 
  11  12   1       27.73       10.74     98.28 o 
  12  12   1      372.71      354.20    116.02 o 
  13  12   1      131.24      222.62    109.23 o 
 -13  13   1      155.46      123.64    133.06 o 
 -12  13   1      272.17      321.06    138.58 o 
 -11  13   1      930.54      943.88    151.36 o 
 -10  13   1        7.39       80.40    116.88 o 
  -9  13   1        7.07       30.54    126.62 o 
  -8  13   1     1074.03     1026.60    136.34 o 
  -7  13   1      117.07      -31.20     95.25 o 
  -6  13   1      703.41      650.05    111.04 o 
  -5  13   1     1000.69      746.19    109.96 o 
  -4  13   1      603.13      661.43    103.17 o 
  -3  13   1     1532.50     1307.80    107.25 o 
  -2  13   1     1000.27      980.17    133.70 o 
  -1  13   1      950.35     1105.56     87.31 o 
   0  13   1       39.80       68.00     63.79 o 
   1  13   1      719.89      950.12    172.14 o 
   2  13   1     1260.85     1495.83    135.72 o 
   3  13   1        3.15      -38.64     89.63 o 
   4  13   1     5088.70     5255.57    205.83 o 
   5  13   1      110.62      -28.33     82.23 o 
   6  13   1       37.22       71.91     85.08 o 
   7  13   1      258.13      361.31     95.92 o 
   8  13   1      970.48     1100.83    124.69 o 
   9  13   1       42.15      -57.51     89.58 o 
  10  13   1       87.05      -54.76     97.60 o 
  11  13   1        5.76      129.98    118.46 o 
  12  13   1      146.87       88.21    122.68 o 
 -12  14   1      342.71      540.80    151.00 o 
 -11  14   1       10.28       45.96    131.91 o 
 -10  14   1       33.43        4.86    124.11 o 
  -9  14   1      148.58      172.84    121.70 o 
  -8  14   1       33.20      178.95    109.14 o 
  -7  14   1      198.85      233.44    106.39 o 
  -6  14   1     1527.74     1590.36    147.78 o 
  -5  14   1      175.63      174.80    103.46 o 
  -4  14   1     1011.42     1150.56    127.15 o 
  -3  14   1      488.82      537.55    102.23 o 
  -2  14   1       14.50       37.10     79.42 o 
  -1  14   1      362.00      343.81     77.58 o 
   0  14   1      585.45      531.86     91.70 o 
   1  14   1      269.49      374.39     90.89 o 
   2  14   1      781.15      844.11    103.45 o 
   3  14   1       33.75      -11.76     97.61 o 
   4  14   1      304.59      248.99    126.24 o 
   5  14   1      521.97      534.85    119.27 o 
   6  14   1        4.19       44.83    153.45 o 
   7  14   1      467.72      494.80    165.02 o 
   8  14   1       95.78       68.08    150.16 o 
   9  14   1      458.18      142.53    221.77 o 
  10  14   1      458.61      209.07    130.28 o 
  11  14   1      296.49      146.14    132.10 o 
 -11  15   1     1064.09     1213.96    181.01 o 
 -10  15   1       22.49      -21.17    128.52 o 
  -9  15   1      605.69      826.23    151.40 o 
  -8  15   1        8.43      109.27    116.15 o 
  -7  15   1        4.22       28.16    105.92 o 
  -6  15   1       10.66      243.61    108.70 o 
  -5  15   1       26.13      -57.22     97.91 o 
  -4  15   1      126.98      324.12    105.71 o 
  -3  15   1     1559.01     1569.34    142.66 o 
  -2  15   1      145.05      179.89     87.46 o 
  -1  15   1      810.79      691.11    117.24 o 
   0  15   1      127.63      101.96     85.41 o 
   1  15   1       69.02      -46.07    122.07 o 
   2  15   1     1361.68     1328.40    159.31 o 
   3  15   1      203.57      -35.34    158.69 o 
   4  15   1      875.96      864.53    177.84 o 
   5  15   1      431.19      581.43    166.58 o 
   6  15   1       48.70       76.02    263.17 o 
   7  15   1     1153.54      784.13    177.59 o 
   8  15   1       15.79      105.85    160.94 o 
   9  15   1      436.82      456.15    195.07 o 
  10  15   1       38.75      340.07    188.52 o 
 -10  16   1       13.89       -5.86    139.79 o 
  -9  16   1        6.26      -45.62    123.49 o 
  -8  16   1      280.84      355.34    131.20 o 
  -7  16   1       18.94      -49.72    115.69 o 
  -6  16   1      649.05      559.35    128.43 o 
  -5  16   1      189.43      242.46    115.77 o 
  -4  16   1      315.08      401.67    136.96 o 
  -3  16   1      235.82      294.74    113.56 o 
  -2  16   1       43.34      143.65    138.64 o 
  -1  16   1        2.49     -117.03    131.88 o 
   0  16   1        1.70      -81.51    196.15 o 
   1  16   1       11.68      -71.36    132.46 o 
   2  16   1      522.18      666.94    165.18 o 
   3  16   1        2.95     -114.44    138.64 o 
   4  16   1      338.49      129.40    146.69 o 
   5  16   1      319.38      104.32    279.93 o 
   6  16   1       19.68     -127.03    151.80 o 
   7  16   1      470.26      216.24    165.59 o 
   8  16   1       20.25      -84.70    161.04 o 
   9  16   1      238.70      252.74    195.09 o 
  -8  17   1       16.36       60.89    161.63 o 
  -7  17   1      264.82      263.42    173.51 o 
  -6  17   1      431.06      252.67    158.29 o 
  -5  17   1        5.07      -68.11    144.03 o 
  -4  17   1      390.14      320.37    155.19 o 
  -3  17   1      184.42      384.41    210.93 o 
  -2  17   1      117.83       -9.86    203.05 o 
  -1  17   1      293.98      543.60    168.15 o 
   0  17   1        0.97      -70.14    143.35 o 
   1  17   1       95.55      248.39    226.70 o 
   2  17   1       29.31      241.57    293.73 o 
   3  17   1      180.63       71.59    162.28 o 
   4  17   1      279.20      276.41    208.96 o 
   5  17   1      962.24     1120.18    289.79 o 
   6  17   1      448.41      187.86    165.28 o 
   7  17   1      762.17      854.70    208.41 o 
  -6  18   1       21.39      -70.97    153.33 o 
  -5  18   1      227.45       99.84    167.62 o 
  -4  18   1      108.49      106.45    214.87 o 
  -3  18   1       19.54     -177.42    177.42 o 
  -2  18   1      339.70      354.84    230.65 o 
  -1  18   1       65.65      -23.70    161.45 o 
   0  18   1      128.28      -31.54    258.24 o 
   1  18   1      304.03      506.63    256.27 o 
   2  18   1       10.96     -218.82    218.82 o 
   3  18   1       34.87      -32.88    158.17 o 
   4  18   1      325.87      557.74    187.77 o 
   5  18   1        0.55        5.30    169.79 o 
 -19   0   2       30.85       49.28    234.59 o 
 -18   0   2      363.69      252.33    210.93 o 
 -17   0   2      225.34      238.53    189.25 o 
 -16   0   2      844.37      814.16    212.90 o 
 -15   0   2     2021.08     2375.45    275.99 o 
 -14   0   2     1104.25      595.34    185.31 o 
 -13   0   2      173.06       88.71    126.17 o 
 -12   0   2       37.21       -3.61     64.17 o 
 -11   0   2      329.14      307.53    120.25 o 
 -10   0   2      175.91      309.50    108.42 o 
  -9   0   2     8067.19     8242.13    496.78 o 
  -8   0   2       31.96      -51.25     72.94 o 
  -7   0   2    88815.71    94519.36   4835.67 o 
  -6   0   2    25401.77    26950.05   1409.50 o 
  -5   0   2       57.29      169.53     61.11 o 
  -4   0   2   183057.13   197132.98  10006.47 o 
  -3   0   2     5251.85     5206.28    291.76 o 
  -2   0   2    81794.06    85047.12   4331.01 o 
  -1   0   2    72645.51    73653.82   2723.02 o 
   0   0   2    20131.79    22677.49    861.76 o 
   1   0   2    44305.79    45575.11   1711.82 o 
   2   0   2   111777.00   105155.70   3900.82 o 
   3   0   2    59293.18    58088.03   2177.60 o 
   4   0   2     6590.80     6436.87    293.64 o 
   5   0   2    21804.16    23578.72    921.34 o 
   6   0   2     1756.40     1430.15    137.01 o 
   7   0   2     1955.99     2013.47    145.23 o 
   8   0   2      111.08       50.51     73.78 o 
   9   0   2      645.16      425.19     99.37 o 
  10   0   2      295.29      333.58    132.08 o 
  11   0   2     2305.52     2781.55    358.78 o 
  12   0   2      872.24      841.76    254.30 o 
  13   0   2     1517.36     1699.29    335.13 o 
  14   0   2       16.97     -126.17    234.59 o 
  15   0   2      250.64      352.87    283.87 o 
  16   0   2      510.38      291.76    295.70 o 
  17   0   2       60.63       13.80    319.36 o 
 -18   1   2        5.59       40.11    143.86 o 
 -17   1   2       34.22       75.78    128.93 o 
 -16   1   2        2.57     -112.81    112.81 o 
 -15   1   2       11.54       -1.33    101.00 o 
 -14   1   2      709.14      879.44    117.04 o 
 -13   1   2        4.93      -64.09     66.76 o 
 -12   1   2      931.77      712.44     75.22 o 
 -11   1   2     1399.64     1330.04    105.13 o 
 -10   1   2      338.35      422.18     73.11 o 
  -9   1   2     1131.73     1034.38     87.68 o 
  -8   1   2     8473.27     7977.01    280.27 o 
  -7   1   2     2149.30     2085.54    104.39 o 
  -6   1   2     1805.30     1833.41    172.83 o 
  -5   1   2    16925.47    18197.34    678.81 o 
  -4   1   2     4563.33     4683.38    192.23 o 
  -3   1   2     1959.00     1833.39     78.60 o 
  -2   1   2     7556.76     7485.24    241.80 o 
  -1   1   2       93.30       36.75     25.10 o 
   0   1   2       50.85       22.52     28.02 o 
   1   1   2    15060.50    15101.38    645.16 o 
   2   1   2    28964.33    29526.66    798.15 o 
   3   1   2      211.43      157.08     43.92 o 
   4   1   2      852.00      797.15     63.02 o 
   5   1   2     3920.95     3535.29    135.16 o 
   6   1   2     4610.65     4144.00    247.83 o 
   7   1   2      237.55      291.57     56.73 o 
   8   1   2      769.55      855.15     75.79 o 
   9   1   2     2684.11     2465.28    124.17 o 
  10   1   2       22.21      142.47     81.96 o 
  11   1   2        8.24       24.93    162.93 o 
  12   1   2      498.07      292.70    224.73 o 
  13   1   2        5.82      105.98    273.03 o 
  14   1   2       30.73      123.08    244.44 o 
  15   1   2       12.10      -14.23    190.95 o 
  16   1   2        8.01       98.67    211.38 o 
  17   1   2        2.03     -177.02    200.61 o 
 -18   2   2       53.45     -144.19    266.13 o 
 -17   2   2       24.98      -95.85    252.33 o 
 -16   2   2      404.39      382.81    108.13 o 
 -15   2   2      341.92      435.59    131.51 o 
 -14   2   2     1394.55     1627.45    398.46 o 
 -13   2   2       21.13       18.13     60.62 o 
 -12   2   2     1383.61     1205.63     89.47 o 
 -11   2   2       17.27       18.86     51.48 o 
 -10   2   2      922.24      915.17     88.90 o 
  -9   2   2    27694.03    28028.26    879.14 o 
  -8   2   2     2495.19     2572.55    126.74 o 
  -7   2   2    54041.86    57340.78   2144.80 o 
  -6   2   2     7117.61     6676.50    233.03 o 
  -5   2   2     8786.56     9139.94    298.64 o 
  -4   2   2    37193.02    40531.51   1071.39 o 
  -3   2   2    18200.21    19247.92    594.18 o 
  -2   2   2     2162.08     2252.82    104.64 o 
  -1   2   2     4966.01     4787.76    217.86 o 
   0   2   2    46935.75    48816.86   1475.97 o 
   1   2   2    35060.18    35369.41    940.26 o 
   2   2   2      111.68       99.00     36.43 o 
   3   2   2    30631.86    31627.15    851.31 o 
   4   2   2    12652.79    12777.17    478.59 o 
   5   2   2    36164.14    35927.67    971.30 o 
   6   2   2     7000.38     6936.37    222.83 o 
   7   2   2    11235.50    10351.10    278.73 o 
   8   2   2      632.22      720.33     62.06 o 
   9   2   2     1970.76     1832.92    113.34 o 
  10   2   2      425.87      528.36    125.49 o 
  11   2   2      317.69      330.05    104.30 o 
  12   2   2        1.72       18.05     93.13 o 
  13   2   2      104.37       29.61    206.99 o 
  14   2   2       87.57       58.86    178.16 o 
  15   2   2       46.22      -60.64    183.86 o 
  16   2   2      129.70      267.88    219.20 o 
  17   2   2       63.96      -23.96    222.17 o 
 -18   3   2        5.85      -40.48    144.23 o 
 -17   3   2        5.61      -47.79    104.98 o 
 -16   3   2       42.48       81.19    118.40 o 
 -15   3   2      615.84      637.37    169.45 o 
 -14   3   2        5.14      -20.61     83.28 o 
 -13   3   2     2775.27     2817.82    136.91 o 
 -12   3   2     1661.57     1483.54     97.38 o 
 -11   3   2       27.61       17.21     56.08 o 
 -10   3   2     1672.36     1349.33     84.75 o 
  -9   3   2       33.87       50.87     63.28 o 
  -8   3   2      350.68      392.95     63.04 o 
  -7   3   2     5739.49     5510.59    204.85 o 
  -6   3   2     5509.63     5657.60    181.61 o 
  -5   3   2     4444.73     4294.66    142.66 o 
  -4   3   2    15415.65    16790.13    461.00 o 
  -3   3   2     4670.89     4410.12    138.70 o 
  -2   3   2      941.53     1001.87     67.93 o 
  -1   3   2      607.92      553.05     68.93 o 
   0   3   2      105.55       44.31     25.34 o 
   1   3   2    24524.35    24623.56    762.76 o 
   2   3   2     7271.06     7179.62    332.05 o 
   3   3   2      601.23      562.75     81.64 o 
   4   3   2    17648.68    17552.02    435.65 o 
   5   3   2     3778.64     3652.95    119.83 o 
   6   3   2      643.13      674.86     69.46 o 
   7   3   2      132.92      126.89     44.48 o 
   8   3   2      161.72      170.56     85.92 o 
   9   3   2      309.30      205.72     73.31 o 
  10   3   2     2831.61     2847.66    190.38 o 
  11   3   2       11.81       54.11     96.38 o 
  12   3   2      371.26      260.91    170.36 o 
  13   3   2      181.39      274.33    114.94 o 
  14   3   2       24.42      -74.42    476.08 o 
  15   3   2        2.90     -130.77    181.20 o 
  16   3   2       53.45       80.06    220.99 o 
 -18   4   2       16.47      -75.91    177.42 o 
 -17   4   2       38.37      155.51    166.40 o 
 -16   4   2      219.55      230.05    180.14 o 
 -15   4   2      118.74      -90.81     90.81 o 
 -14   4   2     1284.87     1291.27    110.15 o 
 -13   4   2       32.84       35.38     71.96 o 
 -12   4   2     1770.84     1767.69    109.94 o 
 -11   4   2        0.81       58.41     63.78 o 
 -10   4   2     1491.25     1218.83    104.43 o 
  -9   4   2     6677.26     6402.64    190.07 o 
  -8   4   2       57.22       27.27     47.84 o 
  -7   4   2    26153.36    27740.14    756.36 o 
  -6   4   2    51037.48    53256.04   1413.05 o 
  -5   4   2    29170.46    30598.81    825.11 o 
  -4   4   2    27087.77    28058.60    880.62 o 
  -3   4   2      444.81      562.35     50.65 o 
  -2   4   2       60.48       -4.10     44.64 o 
  -1   4   2    26492.80    25231.91    796.14 o 
   0   4   2     6932.94     7198.26    245.27 o 
   1   4   2    12748.19    12957.42    417.48 o 
   2   4   2     2100.96     2002.52     73.37 o 
   3   4   2    68998.13    71361.13   1661.93 o 
   4   4   2        9.03        8.62     45.18 o 
   5   4   2    12614.96    12213.79    357.51 o 
   6   4   2     2362.84     2242.90    143.69 o 
   7   4   2     1619.10     1425.17     97.09 o 
   8   4   2       20.86       98.62     90.18 o 
   9   4   2     1009.55      978.84     97.61 o 
  10   4   2       28.89       76.91     77.06 o 
  11   4   2     1343.04     1513.62    119.53 o 
  12   4   2        2.14      130.36    112.15 o 
  13   4   2      211.07      342.69    149.07 o 
  14   4   2        0.06       54.71    120.39 o 
  15   4   2       30.73     -195.30    195.30 o 
  16   4   2      140.48      730.75    241.04 o 
 -18   5   2       79.84      193.11    121.09 o 
 -17   5   2        1.38     -121.84    121.84 o 
 -16   5   2        2.99       -8.40    103.03 o 
 -15   5   2      136.07       61.08     97.89 o 
 -14   5   2       74.70      -32.00     73.67 o 
 -13   5   2     1871.07     2154.12    125.98 o 
 -12   5   2     2078.82     1856.70    113.10 o 
 -11   5   2     2556.64     2638.14    127.49 o 
 -10   5   2     1241.04     1261.87     84.36 o 
  -9   5   2      543.38      542.47     62.69 o 
  -8   5   2     4255.62     4006.29    136.66 o 
  -7   5   2     3119.15     3194.73    115.22 o 
  -6   5   2    12469.46    12977.67    376.44 o 
  -5   5   2     1874.86     1840.19    202.58 o 
  -4   5   2     7579.51     7674.41    233.19 o 
  -3   5   2      219.85      240.78     37.48 o 
  -2   5   2     1305.48     1384.21     69.14 o 
  -1   5   2      514.72      405.31     47.29 o 
   0   5   2     1935.35     1884.47     75.38 o 
   1   5   2     3455.68     3201.37    182.72 o 
   2   5   2    14847.52    14940.81    415.67 o 
   3   5   2     2808.58     2924.79    118.61 o 
   4   5   2    24163.76    24329.84    658.65 o 
   5   5   2      726.08      701.42    110.83 o 
   6   5   2     1727.33     1599.36    100.03 o 
   7   5   2       40.19       21.62     58.16 o 
   8   5   2     2656.26     2390.03    130.19 o 
   9   5   2        4.68      -41.87     72.27 o 
  10   5   2      887.72      861.99    102.40 o 
  11   5   2      138.03      118.54     85.85 o 
  12   5   2      127.58       37.98    148.35 o 
  13   5   2      141.01      121.55    128.55 o 
  14   5   2       92.80       56.63    197.81 o 
  15   5   2       34.61      -63.48    196.56 o 
  16   5   2       87.38     -185.60    223.57 o 
 -18   6   2        9.27      110.16    151.83 o 
 -17   6   2       24.76      -54.32    112.70 o 
 -16   6   2       50.75       98.91    110.51 o 
 -15   6   2      131.64      123.96    114.67 o 
 -14   6   2     1685.81     1588.75    130.89 o 
 -13   6   2       41.24      134.91     79.28 o 
 -12   6   2       19.84       91.10     70.25 o 
 -11   6   2     1579.85     1510.64    104.50 o 
 -10   6   2     5152.21     4906.70    181.77 o 
  -9   6   2       21.35      164.95     55.40 o 
  -8   6   2       26.73       66.35     49.66 o 
  -7   6   2     2863.67     3044.89    116.39 o 
  -6   6   2    43744.25    46255.29   1092.51 o 
  -5   6   2    12626.03    12929.64    330.98 o 
  -4   6   2    47270.34    52183.20   1225.02 o 
  -3   6   2     1439.32     1486.82     74.85 o 
  -2   6   2     3186.03     2751.69    176.13 o 
  -1   6   2     1716.74     1504.31     83.65 o 
   0   6   2     5518.56     5262.78    167.21 o 
   1   6   2    15096.71    14344.32    357.81 o 
   2   6   2     6072.87     5813.29    162.91 o 
   3   6   2    43209.23    42992.11    999.25 o 
   4   6   2     1516.58     1560.05     72.73 o 
   5   6   2     1153.26     1165.50     63.42 o 
   6   6   2      327.71      212.93     63.78 o 
   7   6   2     1411.91     1356.70    122.92 o 
   8   6   2     2750.16     2507.97    136.34 o 
   9   6   2      606.37      627.45     96.64 o 
  10   6   2      411.54      223.62     86.51 o 
  11   6   2     1744.92     1962.96    141.38 o 
  12   6   2        8.84      -10.95    124.63 o 
  13   6   2        8.58      -54.72    124.64 o 
  14   6   2      166.59      233.44    144.64 o 
  15   6   2       31.02      -11.88    146.22 o 
  16   6   2       28.21      385.44    224.41 o 
 -17   7   2      364.50      459.42    166.07 o 
 -16   7   2      387.30      274.88    185.31 o 
 -15   7   2      140.79       98.05    104.99 o 
 -14   7   2     1145.58     1478.58    204.01 o 
 -13   7   2      158.73      240.91     83.19 o 
 -12   7   2       21.84       33.43     71.92 o 
 -11   7   2       27.62       77.30     71.22 o 
 -10   7   2     1498.08     1510.93    102.98 o 
  -9   7   2      359.92      362.69    105.56 o 
  -8   7   2      880.00      718.01     70.34 o 
  -7   7   2     2186.13     2424.35    104.87 o 
  -6   7   2      731.18      829.33     84.51 o 
  -5   7   2    14387.82    15328.63    388.01 o 
  -4   7   2     1539.20     1678.29     86.41 o 
  -3   7   2    19279.55    20179.87    493.66 o 
  -2   7   2    24815.60    25178.89    602.69 o 
  -1   7   2      219.85      226.44     35.07 o 
   0   7   2    25181.17    24861.32    541.95 o 
   1   7   2     4079.84     3703.55    106.81 o 
   2   7   2    15984.63    15618.41    351.73 o 
   3   7   2     2774.69     2660.41     99.62 o 
   4   7   2        5.61        6.43     39.95 o 
   5   7   2        8.79      -53.32     53.32 o 
   6   7   2     1599.05     1658.03    106.48 o 
   7   7   2     1203.85     1296.66    120.93 o 
   8   7   2     1080.96     1120.46    118.01 o 
   9   7   2        2.76       56.90     80.94 o 
  10   7   2     1122.78     1176.68    118.60 o 
  11   7   2       18.42      -90.32     90.32 o 
  12   7   2      474.79      509.93    106.23 o 
  13   7   2      102.51      156.51    129.90 o 
  14   7   2      342.19      416.80    156.97 o 
  15   7   2      237.66      204.23    150.79 o 
 -17   8   2        0.22       30.26    146.23 o 
 -16   8   2       13.46      125.22    134.99 o 
 -15   8   2      108.92      134.27    138.88 o 
 -14   8   2      539.80      518.97    121.43 o 
 -13   8   2       80.45      103.90    101.37 o 
 -12   8   2      889.86      857.02    122.22 o 
 -11   8   2      150.55      250.74     79.31 o 
 -10   8   2      907.48      754.80     90.34 o 
  -9   8   2     3296.35     3251.96    186.09 o 
  -8   8   2      124.59      155.44     72.62 o 
  -7   8   2    14515.53    15700.60    406.46 o 
  -6   8   2     3718.54     3874.29    137.09 o 
  -5   8   2     2455.74     2542.42    123.86 o 
  -4   8   2     1563.36     1666.17    130.07 o 
  -3   8   2     5496.56     5176.60    168.54 o 
  -2   8   2     1482.42     1269.73     66.35 o 
  -1   8   2    29195.86    28570.85    681.82 o 
   0   8   2     8419.78     8518.41    206.99 o 
   1   8   2      650.35      639.49     54.48 o 
   2   8   2       56.10       53.54     33.29 o 
   3   8   2    11811.99    11053.58    288.78 o 
   4   8   2     2460.33     2354.49     98.55 o 
   5   8   2     5389.93     5349.24    194.78 o 
   6   8   2     1057.90     1107.67    123.07 o 
   7   8   2      268.93      216.70     97.03 o 
   8   8   2        0.04       -3.21     76.97 o 
   9   8   2      746.28      736.00    105.22 o 
  10   8   2      956.12      936.28    118.91 o 
  11   8   2       13.13       48.78     94.68 o 
  12   8   2      290.84      454.03    132.31 o 
  13   8   2      173.98      141.43    107.92 o 
  14   8   2      113.43      157.11    143.81 o 
  15   8   2      178.55       46.31    157.30 o 
 -16   9   2       95.59      155.04    124.98 o 
 -15   9   2      293.89      207.19    121.03 o 
 -14   9   2      160.18      200.10    114.53 o 
 -13   9   2      207.83      126.88    110.73 o 
 -12   9   2        4.64       28.58     96.91 o 
 -11   9   2     5665.77     5704.21    266.51 o 
 -10   9   2     1570.93     2087.42    158.08 o 
  -9   9   2     2293.95     2438.74    162.85 o 
  -8   9   2    14402.88    15019.06    516.05 o 
  -7   9   2       29.20       40.00     68.18 o 
  -6   9   2     7303.47     6984.42    237.54 o 
  -5   9   2      195.47      171.59     73.13 o 
  -4   9   2      106.73      105.69     49.41 o 
  -3   9   2     4260.23     4052.93    147.44 o 
  -2   9   2     1167.47     1145.45     65.26 o 
  -1   9   2       61.44       90.53     40.33 o 
   0   9   2     2803.27     2649.64     93.03 o 
   1   9   2       22.03      -35.12     35.12 o 
   2   9   2     5451.13     5319.64    145.70 o 
   3   9   2     2102.26     2057.52     93.53 o 
   4   9   2     5169.02     4723.06    181.32 o 
   5   9   2     6999.64     6139.57    219.61 o 
   6   9   2     8589.09     8342.76    311.57 o 
   7   9   2       37.88       77.19     73.70 o 
   8   9   2     5081.69     5213.41    272.94 o 
   9   9   2      718.61      909.44    134.53 o 
  10   9   2      446.28      468.90    105.46 o 
  11   9   2      134.30      138.02    100.57 o 
  12   9   2      107.12      113.08    114.67 o 
  13   9   2        1.47      -94.24    118.08 o 
  14   9   2      258.19      326.86    163.52 o 
 -16  10   2        4.97     -116.46    116.46 o 
 -15  10   2       42.89      -46.91    126.59 o 
 -14  10   2        5.80       58.72    121.25 o 
 -13  10   2      300.72      177.29    148.72 o 
 -12  10   2      110.81        2.22    104.06 o 
 -11  10   2     1007.57      939.64    178.59 o 
 -10  10   2      244.55      364.73    111.40 o 
  -9  10   2      586.22      659.69    118.59 o 
  -8  10   2      235.06      279.02    120.59 o 
  -7  10   2     1771.68     1858.99    269.04 o 
  -6  10   2     1846.88     1787.61    114.80 o 
  -5  10   2       85.10      141.98     73.71 o 
  -4  10   2    10407.38    10503.64    323.35 o 
  -3  10   2     6115.77     6390.29    217.46 o 
  -2  10   2      756.92      832.82     75.52 o 
  -1  10   2      622.84      676.34     94.18 o 
   0  10   2     8800.13     8372.21    232.89 o 
   1  10   2     2091.05     1980.51     97.12 o 
   2  10   2     5217.61     4980.75    185.98 o 
   3  10   2      971.69      977.83    103.49 o 
   4  10   2        3.77      146.93    148.53 o 
   5  10   2       50.16      101.93     71.63 o 
   6  10   2      628.07      702.31     91.51 o 
   7  10   2      135.31      122.26    111.55 o 
   8  10   2       16.61       -4.30     75.47 o 
   9  10   2      112.60      249.94     90.07 o 
  10  10   2        8.62      -24.27     85.56 o 
  11  10   2       40.95        2.26     90.55 o 
  12  10   2      185.90      187.80    102.94 o 
  13  10   2       20.79      167.62    102.70 o 
  14  10   2        1.59      -98.88     98.88 o 
 -15  11   2      129.60      256.70    140.58 o 
 -14  11   2      128.02     -122.60    122.60 o 
 -13  11   2      170.53      144.60    185.56 o 
 -12  11   2       16.48       -8.59    116.26 o 
 -11  11   2      139.10      297.09    123.14 o 
 -10  11   2       70.56      194.24    108.26 o 
  -9  11   2     1610.25     1544.32    150.69 o 
  -8  11   2     2816.51     2703.45    282.68 o 
  -7  11   2     1241.08     1420.86    130.67 o 
  -6  11   2     3522.18     3552.70    186.88 o 
  -5  11   2     1785.34     1759.92    113.19 o 
  -4  11   2      900.36      972.40     90.41 o 
  -3  11   2     1603.11     1596.90    102.86 o 
  -2  11   2      712.78      749.81    118.65 o 
  -1  11   2        6.32       17.91     54.14 o 
   0  11   2     6934.96     6644.10    230.72 o 
   1  11   2      284.56      188.21    124.63 o 
   2  11   2     1706.59     1737.25    112.69 o 
   3  11   2      441.84      345.32     74.23 o 
   4  11   2     4746.51     4428.91    182.66 o 
   5  11   2      328.09      305.07     80.86 o 
   6  11   2     2624.72     2426.28    183.53 o 
   7  11   2      203.22      230.51     84.83 o 
   8  11   2      345.64      327.56     91.37 o 
   9  11   2      186.93      285.16     95.04 o 
  10  11   2      165.57      110.01     90.06 o 
  11  11   2       99.03       84.89     98.48 o 
  12  11   2      195.41      409.91    107.39 o 
  13  11   2       28.36      -26.04    214.99 o 
 -14  12   2       11.12       84.02    131.03 o 
 -13  12   2      185.33      381.16    141.51 o 
 -12  12   2      134.85      202.19    126.61 o 
 -11  12   2      337.06      588.36    210.23 o 
 -10  12   2      635.22      717.70    136.11 o 
  -9  12   2        6.32      -20.58    102.57 o 
  -8  12   2     1417.95     1658.96    148.85 o 
  -7  12   2      751.69      821.50    118.66 o 
  -6  12   2      139.89      136.09     90.72 o 
  -5  12   2     1282.43     1120.28    117.00 o 
  -4  12   2     3095.93     3085.04    227.60 o 
  -3  12   2     6697.45     6349.48    260.35 o 
  -2  12   2      421.77      412.22     99.30 o 
  -1  12   2      504.50      501.06     71.03 o 
   0  12   2     4363.22     4495.29    309.20 o 
   1  12   2        4.69       25.31     72.98 o 
   2  12   2     8641.13     8602.82    310.13 o 
   3  12   2       22.51      -22.52     91.73 o 
   4  12   2      453.49      299.98    107.45 o 
   5  12   2      321.65      401.17    109.38 o 
   6  12   2      659.13      871.21    138.83 o 
   7  12   2      134.54       90.37     84.06 o 
   8  12   2       36.76      -36.16     84.89 o 
   9  12   2      434.59      457.67    102.57 o 
  10  12   2        0.09       -3.38     92.80 o 
  11  12   2       24.40       11.84    102.56 o 
  12  12   2       65.33      -94.74    106.74 o 
  13  12   2        1.41     -254.30    256.27 o 
 -13  13   2      323.64      325.99    146.03 o 
 -12  13   2      397.52      522.47    151.59 o 
 -11  13   2       62.87      -84.68    126.45 o 
 -10  13   2        0.36       48.75    117.97 o 
  -9  13   2        5.91     -104.66    104.66 o 
  -8  13   2       33.75       20.23    104.46 o 
  -7  13   2     1096.11     1049.75    129.33 o 
  -6  13   2      876.54      800.68    121.25 o 
  -5  13   2     3991.97     3766.14    200.07 o 
  -4  13   2     1024.61     1261.01    122.44 o 
  -3  13   2     1212.78     1069.49     99.42 o 
  -2  13   2     1239.29     1092.71    129.58 o 
  -1  13   2       57.65      102.09     69.63 o 
   0  13   2     1767.55     1657.10    120.84 o 
   1  13   2     1176.53      947.24    103.95 o 
   2  13   2     3778.90     4002.90    218.19 o 
   3  13   2       42.87      147.36    101.76 o 
   4  13   2     1151.22     1052.00    148.06 o 
   5  13   2       63.09       11.52    101.35 o 
   6  13   2       40.51     -100.64    100.64 o 
   7  13   2       16.52        3.12    111.51 o 
   8  13   2       76.05       44.61    122.04 o 
   9  13   2      203.18      331.00    138.38 o 
  10  13   2      367.00      546.28    152.24 o 
  11  13   2        1.50      -85.55    180.10 o 
  12  13   2      484.47      504.49    165.57 o 
 -12  14   2        8.63      115.68    158.76 o 
 -11  14   2      486.47      579.49    149.62 o 
 -10  14   2      243.29      198.70    132.89 o 
  -9  14   2       92.77      -30.66    111.11 o 
  -8  14   2      107.06      203.65    119.17 o 
  -7  14   2      834.19      815.26    126.55 o 
  -6  14   2      239.39      403.73    158.35 o 
  -5  14   2       88.10      153.36     98.04 o 
  -4  14   2        4.02      -23.65    117.56 o 
  -3  14   2     4650.70     4637.14    498.70 o 
  -2  14   2      384.04      426.16     89.41 o 
  -1  14   2     6396.75     6784.13    287.13 o 
   0  14   2     1943.95     2018.42    159.06 o 
   1  14   2      920.84      824.47    113.66 o 
   2  14   2        0.42      -29.76     96.62 o 
   3  14   2       77.27       12.28    104.62 o 
   4  14   2      405.77      286.13    117.68 o 
   5  14   2      150.49      100.95    130.47 o 
   6  14   2       80.98        9.63    113.85 o 
   7  14   2       41.19      -91.36    116.88 o 
   8  14   2      308.63      353.52    147.14 o 
   9  14   2      206.43      143.88    176.56 o 
  10  14   2       47.52       89.29    145.04 o 
  11  14   2      178.80      220.84    149.67 o 
 -11  15   2      287.90      245.21    144.55 o 
 -10  15   2      251.64      231.49    141.52 o 
  -9  15   2       17.05     -118.08    118.08 o 
  -8  15   2      692.32      766.12    142.31 o 
  -7  15   2      254.96      178.81    116.00 o 
  -6  15   2     1055.39     1171.09    140.48 o 
  -5  15   2       53.73       44.32     99.95 o 
  -4  15   2      270.26      250.86    111.86 o 
  -3  15   2      108.26      138.40    128.61 o 
  -2  15   2      522.19      485.89    153.76 o 
  -1  15   2      299.99      234.17    103.97 o 
   0  15   2       77.91      -33.95     87.92 o 
   1  15   2      951.66      957.46    165.74 o 
   2  15   2     1082.80     1082.30    226.76 o 
   3  15   2      284.72      457.98    125.75 o 
   4  15   2     1609.03     1492.07    167.66 o 
   5  15   2       55.28      -26.90    108.35 o 
   6  15   2      338.60      378.39    128.05 o 
   7  15   2        1.40      -26.45    126.87 o 
   8  15   2      173.99      188.18    251.16 o 
   9  15   2       58.31      214.86    182.25 o 
 -10  16   2      560.02      662.78    159.15 o 
  -9  16   2      287.65       62.81    177.09 o 
  -8  16   2      272.52      227.81    137.33 o 
  -7  16   2       77.24       87.98    115.36 o 
  -6  16   2      272.03      270.69    118.15 o 
  -5  16   2      310.60      353.41    118.70 o 
  -4  16   2      555.67      838.95    131.17 o 
  -3  16   2      641.97      572.62    159.68 o 
  -2  16   2       82.45      300.78    132.98 o 
  -1  16   2     1030.26     1623.82    397.22 o 
   0  16   2     1027.42     1226.13    147.44 o 
   1  16   2      142.34      186.97    122.58 o 
   2  16   2      533.05      582.33    140.20 o 
   3  16   2      114.87      128.54    122.36 o 
   4  16   2      187.31       84.21    119.34 o 
   5  16   2      468.05       82.53    170.37 o 
   6  16   2       15.99       95.95    260.22 o 
   7  16   2     1137.97     1048.18    213.62 o 
   8  16   2       61.53       -9.48    191.69 o 
  -8  17   2        3.53      110.22    129.23 o 
  -7  17   2       93.76      232.29    127.58 o 
  -6  17   2       66.92      112.13    121.18 o 
  -5  17   2      587.07      446.97    130.04 o 
  -4  17   2       39.77       23.26    135.01 o 
  -3  17   2      107.56       -1.27    161.65 o 
  -2  17   2        4.36     -123.15    123.15 o 
  -1  17   2       17.39      -44.95    128.22 o 
   0  17   2       84.77       21.68    197.13 o 
   1  17   2       75.75       76.91    165.87 o 
   2  17   2      598.50      306.43    183.56 o 
   3  17   2      145.39       75.40    174.82 o 
   4  17   2       59.40     -159.12    159.12 o 
   5  17   2       13.69       34.19    171.43 o 
   6  17   2       38.08      -86.96    166.73 o 
  -5  18   2       65.49       39.43    214.87 o 
  -4  18   2        1.46       -5.91    216.85 o 
  -3  18   2      911.57      613.08    240.50 o 
  -2  18   2      237.01      378.50    236.56 o 
   2  18   2       89.22     -224.30    397.22 o 
   3  18   2       74.34       55.87    180.47 o 
   4  18   2        0.09     -246.42    246.42 o 
 -19   1   3      631.21      427.01    170.65 o 
 -18   1   3        4.82       69.91    135.56 o 
 -17   1   3        5.79      -98.30    182.35 o 
 -16   1   3      791.58      890.69    157.99 o 
 -15   1   3     2053.04     1803.54    362.72 o 
 -14   1   3     3763.71     3704.61    232.74 o 
 -13   1   3        6.45      -41.38     87.52 o 
 -12   1   3     6374.32     6460.26    311.49 o 
 -11   1   3    11407.60    11370.63    473.92 o 
 -10   1   3     7083.07     7035.68    439.61 o 
  -9   1   3     2186.32     1896.96    185.31 o 
  -8   1   3      656.02      637.28    154.75 o 
  -7   1   3      165.91      181.36     86.74 o 
  -6   1   3     1966.87     1878.95    107.70 o 
  -5   1   3     1036.32      956.08     70.97 o 
  -4   1   3    23318.54    23724.53    731.88 o 
  -3   1   3     5186.20     4976.86    175.20 o 
  -2   1   3    48026.78    47221.93   1425.56 o 
  -1   1   3    33227.41    32913.90    876.84 o 
   0   1   3     3714.87     3442.50    126.79 o 
   1   1   3    51578.58    51409.60   1370.56 o 
   2   1   3     8732.72     8561.78    269.62 o 
   3   1   3     2575.31     2508.48    127.19 o 
   4   1   3    25670.05    24393.85    682.99 o 
   5   1   3     6775.87     6151.38    216.73 o 
   6   1   3    14347.21    13503.22    475.75 o 
   7   1   3      500.92      471.70     72.44 o 
   8   1   3      610.91      611.86     78.94 o 
   9   1   3      437.04      611.77    192.98 o 
  10   1   3      249.57      195.88    102.92 o 
  11   1   3     2344.95     2411.94    702.78 o 
  12   1   3      705.18      604.09    211.76 o 
  13   1   3     1240.23     1468.56    260.62 o 
  14   1   3      676.66      562.16    233.48 o 
  15   1   3      246.82      369.41    369.62 o 
  16   1   3       33.49      325.01    250.24 o 
 -18   2   3        3.98      291.76    212.90 o 
 -17   2   3        0.48      -35.66    123.85 o 
 -16   2   3       61.33      -65.69    200.09 o 
 -15   2   3      365.91      379.01    124.47 o 
 -14   2   3       17.69      -21.80     85.99 o 
 -13   2   3     1248.16     1452.45    412.01 o 
 -12   2   3     1121.89     1094.09    167.56 o 
 -11   2   3        4.66      -75.20     75.20 o 
 -10   2   3      264.23      396.61    139.96 o 
  -9   2   3     3661.93     3267.25    209.95 o 
  -8   2   3    10237.14    10506.49    423.59 o 
  -7   2   3     4272.17     4336.37    257.26 o 
  -6   2   3     4520.27     4273.07    361.74 o 
  -5   2   3    21085.63    20302.16    635.79 o 
  -4   2   3     2433.75     2156.13     98.45 o 
  -3   2   3     5893.53     5856.02    203.22 o 
  -2   2   3     2711.21     2478.58    104.54 o 
  -1   2   3      567.86      673.72     67.26 o 
   0   2   3       34.91       48.11     36.64 o 
   1   2   3     9103.85     8815.74    266.34 o 
   2   2   3     5610.70     5511.59    303.03 o 
   3   2   3      740.93      816.64     73.52 o 
   4   2   3     2982.32     2647.26    124.01 o 
   5   2   3     1657.44     1702.39    131.78 o 
   6   2   3     1312.85     1283.85    137.15 o 
   7   2   3        8.79      117.41     58.08 o 
   8   2   3     1080.42      995.06    208.05 o 
   9   2   3     1630.11     1721.07    152.78 o 
  10   2   3      206.84      281.00    107.48 o 
  11   2   3      553.63      643.88    133.21 o 
  12   2   3      316.17      129.70    182.98 o 
  13   2   3       19.56      188.27    204.18 o 
  14   2   3       18.68      110.98    233.60 o 
  15   2   3        9.71      291.46    418.91 o 
  16   2   3       10.88      161.40    242.75 o 
 -18   3   3      156.74      228.35    134.51 o 
 -17   3   3        3.39      -92.47    185.31 o 
 -16   3   3       13.44      -39.83    110.09 o 
 -15   3   3      219.23       70.47    106.57 o 
 -14   3   3     4136.18     3763.49    229.05 o 
 -13   3   3     1146.30     1050.05     93.89 o 
 -12   3   3    11293.85    10604.72    384.22 o 
 -11   3   3     6236.56     6113.33    246.49 o 
 -10   3   3     8876.38     9260.50    380.35 o 
  -9   3   3     3675.27     3458.99    157.93 o 
  -8   3   3     6934.64     7083.54    230.36 o 
  -7   3   3     7716.09     8004.97    249.47 o 
  -6   3   3     5604.14     5732.33    210.64 o 
  -5   3   3     5201.33     5185.64    285.08 o 
  -4   3   3     3317.28     3165.73    192.88 o 
  -3   3   3      117.03       54.95     31.54 o 
  -2   3   3      904.49      921.63     59.72 o 
  -1   3   3      862.01      815.12     60.07 o 
   0   3   3     3236.22     2874.76    110.12 o 
   1   3   3     2257.43     2131.11     97.31 o 
   2   3   3    40167.51    41298.10   1108.30 o 
   3   3   3     1309.89     1256.02     81.84 o 
   4   3   3    71310.10    71693.96   1898.43 o 
   5   3   3       77.64      141.22     65.44 o 
   6   3   3     8821.59     8522.86    275.11 o 
   7   3   3      111.70       84.07     81.36 o 
   8   3   3      361.59      404.85    102.52 o 
   9   3   3     1612.76     1704.84    210.40 o 
  10   3   3      829.65     1034.84    156.56 o 
  11   3   3     2193.40     2270.00    287.39 o 
  12   3   3      119.80     -102.19    102.19 o 
  13   3   3      735.27      960.30    243.56 o 
  14   3   3      311.62      608.94    245.77 o 
  15   3   3        8.96     -289.32    291.76 o 
  16   3   3      109.14      224.87    251.56 o 
 -18   4   3        5.25      -78.76    125.50 o 
 -17   4   3       41.17     -117.73    117.73 o 
 -16   4   3      203.21      185.13    104.24 o 
 -15   4   3       69.83       41.57     77.30 o 
 -14   4   3      543.36      582.71     88.53 o 
 -13   4   3     3271.15     3322.98    189.50 o 
 -12   4   3      145.54      122.24     84.17 o 
 -11   4   3     4299.32     3837.13    165.07 o 
 -10   4   3       32.76       36.24     57.31 o 
  -9   4   3      780.58      848.89     89.49 o 
  -8   4   3       93.03       42.81     50.50 o 
  -7   4   3     4568.98     4270.30    154.92 o 
  -6   4   3     1278.60     1352.43     74.49 o 
  -5   4   3     7214.91     7065.82    218.09 o 
  -4   4   3    12251.74    11680.63    334.48 o 
  -3   4   3     2110.75     1815.35    134.16 o 
  -2   4   3      681.09      675.72     91.65 o 
  -1   4   3     2820.52     2685.74    112.49 o 
   0   4   3    11693.98    10939.38    365.34 o 
   1   4   3    15226.86    14394.47    501.12 o 
   2   4   3      260.15      333.77     49.51 o 
   3   4   3    17523.27    17048.25    486.03 o 
   4   4   3     1057.68     1022.69     74.95 o 
   5   4   3     1803.63     1553.06     88.60 o 
   6   4   3       45.95       90.16     80.36 o 
   7   4   3     1102.18     1045.50    118.93 o 
   8   4   3     1231.94     1131.18    131.22 o 
   9   4   3      538.43      489.47    116.19 o 
  10   4   3     2271.07     2445.61    187.67 o 
  11   4   3       60.25       22.92    123.42 o 
  12   4   3      224.47      199.87    168.49 o 
  13   4   3        3.39      -12.19    196.87 o 
  14   4   3        9.43      -70.94    206.00 o 
  15   4   3       47.14      188.69    239.03 o 
 -18   5   3      117.56      184.01    196.15 o 
 -17   5   3       41.62       63.94    146.23 o 
 -16   5   3       18.96      -32.55     92.72 o 
 -15   5   3      244.60      211.62     88.11 o 
 -14   5   3     4472.02     4848.50    199.79 o 
 -13   5   3      425.28      443.78     85.79 o 
 -12   5   3     6137.11     6537.87    231.29 o 
 -11   5   3      429.32      403.47     69.32 o 
 -10   5   3     1133.64     1334.46    143.41 o 
  -9   5   3     6898.62     6807.91    233.22 o 
  -8   5   3     1390.51     1345.24     89.27 o 
  -7   5   3     4573.59     4201.80    160.06 o 
  -6   5   3     8168.23     7877.92    247.46 o 
  -5   5   3       93.24       67.32     32.00 o 
  -4   5   3    21003.51    20040.50    658.62 o 
  -3   5   3     2432.16     2451.35    139.63 o 
  -2   5   3      732.06      503.11     89.24 o 
  -1   5   3     3552.80     3607.44    209.18 o 
   0   5   3     3176.58     3201.93    186.21 o 
   1   5   3    18225.04    16711.77    541.66 o 
   2   5   3    15406.09    14612.14    417.25 o 
   3   5   3    14486.64    13655.66    396.73 o 
   4   5   3     7703.93     7199.31    232.56 o 
   5   5   3      442.42      583.33    102.64 o 
   6   5   3      309.32      571.69    208.96 o 
   7   5   3     9073.75     9082.86    367.76 o 
   8   5   3      100.47      -85.15     85.15 o 
   9   5   3       39.65      303.89    107.61 o 
  10   5   3        0.81       47.59    157.58 o 
  11   5   3     2372.75     2738.06    214.23 o 
  12   5   3      160.76      244.79    139.94 o 
  13   5   3      954.50     1230.06    238.82 o 
  14   5   3      228.65      -91.10    272.04 o 
  15   5   3       25.21      160.35    326.26 o 
 -18   6   3      116.81      -76.88    214.87 o 
 -17   6   3      269.54      296.02    166.47 o 
 -16   6   3       16.36      157.66    111.16 o 
 -15   6   3      316.67      395.36    114.96 o 
 -14   6   3        2.17      167.42    103.46 o 
 -13   6   3     1085.79     1249.73    174.68 o 
 -12   6   3      208.35      167.10     76.88 o 
 -11   6   3     1191.83     1136.79     96.32 o 
 -10   6   3      324.40      279.66     65.89 o 
  -9   6   3     2384.03     2192.67    131.15 o 
  -8   6   3      878.23      910.41     82.23 o 
  -7   6   3     2949.97     2870.82    126.60 o 
  -6   6   3     1214.62     1156.12     74.50 o 
  -5   6   3    11893.93    11546.25    342.76 o 
  -4   6   3        2.72       32.64     58.79 o 
  -3   6   3    16093.33    16139.49    544.69 o 
  -2   6   3      112.64      114.41     57.94 o 
  -1   6   3    13456.32    12786.18    861.47 o 
   0   6   3     4864.51     4224.58    274.61 o 
   1   6   3     8165.35     7621.72    274.21 o 
   2   6   3     4354.48     3956.45    171.38 o 
   3   6   3     2951.62     2761.78    114.20 o 
   4   6   3      521.60      380.16     75.60 o 
   5   6   3     1277.06     1052.17    129.29 o 
   6   6   3       36.62      -70.38     70.38 o 
   7   6   3      695.98      653.38    127.05 o 
   8   6   3       98.84      108.52    101.41 o 
   9   6   3      386.65      396.07    142.22 o 
  10   6   3      572.11      541.85    131.67 o 
  11   6   3      586.55      756.72    142.90 o 
  12   6   3      143.01      233.81    143.86 o 
  13   6   3      393.03      398.11    187.74 o 
  14   6   3       70.15       22.32    173.16 o 
  15   6   3       65.93      405.79    245.67 o 
 -17   7   3       56.57      -16.22    158.65 o 
 -16   7   3       94.36       72.82    111.35 o 
 -15   7   3       22.30       20.48    109.69 o 
 -14   7   3     2349.38     2657.26    245.31 o 
 -13   7   3      143.09      216.44    102.71 o 
 -12   7   3     4905.94     5245.34    279.17 o 
 -11   7   3      447.50      341.17     98.57 o 
 -10   7   3        3.61      -64.91     75.16 o 
  -9   7   3      643.50      742.56    111.82 o 
  -8   7   3      505.30      553.85     85.67 o 
  -7   7   3      590.02      599.19     79.68 o 
  -6   7   3     3724.17     3640.01    186.95 o 
  -5   7   3     2117.92     1755.39    126.60 o 
  -4   7   3     1261.68     1176.48    104.88 o 
  -3   7   3       45.82       61.64    106.06 o 
  -2   7   3     1208.03     1066.08     93.81 o 
  -1   7   3      751.02      650.21     97.03 o 
   0   7   3        3.93       51.53     43.18 o 
   1   7   3     2927.57     2599.94    127.28 o 
   2   7   3    13531.10    12290.18    690.95 o 
   3   7   3     5926.77     5201.43    232.07 o 
   4   7   3     7026.65     6898.62    292.04 o 
   5   7   3      460.27      464.27     77.35 o 
   6   7   3      916.59     1021.97    100.54 o 
   7   7   3     3165.51     3312.11    239.09 o 
   8   7   3      237.36      198.38    100.73 o 
   9   7   3       85.95      121.63     91.15 o 
  10   7   3      104.67      274.57    105.56 o 
  11   7   3     1802.88     2036.90    190.55 o 
  12   7   3        2.66      201.27    138.40 o 
  13   7   3      196.65      162.96    140.18 o 
  14   7   3       42.89       83.37    165.74 o 
  15   7   3        4.72     -212.61    307.53 o 
 -17   8   3      290.97      521.73    185.23 o 
 -16   8   3        7.84     -113.58    113.58 o 
 -15   8   3      443.17      446.65    131.54 o 
 -14   8   3        8.29        3.04    109.61 o 
 -13   8   3     1049.25     1185.52    150.37 o 
 -12   8   3      198.77      151.96    102.27 o 
 -11   8   3     3167.28     3296.05    194.63 o 
 -10   8   3     1399.44     1212.27    132.12 o 
  -9   8   3     2849.11     2796.31    214.54 o 
  -8   8   3      282.70      378.84     84.88 o 
  -7   8   3     1215.40     1295.84    119.13 o 
  -6   8   3      137.59      105.12     66.95 o 
  -5   8   3     1484.31     1467.46     99.15 o 
  -4   8   3     2019.86     2243.79    116.09 o 
  -3   8   3    10906.51     9807.44    360.45 o 
  -2   8   3      150.43       92.01     65.02 o 
  -1   8   3    18070.67    17111.81    577.74 o 
   0   8   3    11968.23    11217.36    330.84 o 
   1   8   3     2026.60     1850.03     95.30 o 
   2   8   3     1054.05      897.99     83.37 o 
   3   8   3     2628.73     2432.29    110.65 o 
   4   8   3     1014.27      976.67    100.44 o 
   5   8   3     4596.22     4324.99    180.22 o 
   6   8   3       82.40       40.90     86.78 o 
   7   8   3      650.19      707.73     98.80 o 
   8   8   3     1037.35     1143.34    118.06 o 
   9   8   3       57.28       38.36     91.20 o 
  10   8   3      359.02      435.03    132.31 o 
  11   8   3      419.40      424.29    126.05 o 
  12   8   3      396.57      444.00    151.12 o 
  13   8   3      299.17      411.73    153.43 o 
  14   8   3      154.11      131.56    155.13 o 
 -16   9   3      163.64       93.47    154.53 o 
 -15   9   3      324.73      320.56    131.91 o 
 -14   9   3      102.07      152.44    119.84 o 
 -13   9   3      461.35      347.94    124.89 o 
 -12   9   3     1858.32     1906.24    165.99 o 
 -11   9   3     1684.62     1735.66    177.70 o 
 -10   9   3      522.67      589.19    118.23 o 
  -9   9   3      542.93      648.50    116.15 o 
  -8   9   3      375.04      407.08     89.86 o 
  -7   9   3     1225.98     1224.14    108.18 o 
  -6   9   3        2.44       88.06     68.09 o 
  -5   9   3     1907.70     2003.33    159.78 o 
  -4   9   3      627.08      620.15     78.69 o 
  -3   9   3      308.47      320.88     67.94 o 
  -2   9   3     3024.21     2870.83    130.25 o 
  -1   9   3      168.15      173.88     61.46 o 
   0   9   3       50.68      -10.23     50.24 o 
   1   9   3     1247.79     1348.41    108.75 o 
   2   9   3     2744.78     2754.03    201.21 o 
   3   9   3      489.03      407.98     82.80 o 
   4   9   3     5476.36     5769.90    213.28 o 
   5   9   3      852.63      893.79     92.30 o 
   6   9   3      804.87      747.99    128.09 o 
   7   9   3      213.82      115.94     87.81 o 
   8   9   3     1100.10     1152.36    123.11 o 
   9   9   3       72.12      118.88     97.45 o 
  10   9   3     1461.12     1723.44    149.76 o 
  11   9   3      275.32      217.74    118.72 o 
  12   9   3       52.46      119.18    148.79 o 
  13   9   3       52.61      264.88    153.16 o 
  14   9   3      124.35       28.58    160.14 o 
 -16  10   3       35.14       28.83    132.56 o 
 -15  10   3      226.26      175.09    129.43 o 
 -14  10   3       13.21       71.58    123.43 o 
 -13  10   3      554.08      513.01    138.38 o 
 -12  10   3     1072.02     1277.12    158.67 o 
 -11  10   3     2389.32     2889.74    326.13 o 
 -10  10   3      800.33     1028.09    139.66 o 
  -9  10   3     7015.50     7603.17    318.51 o 
  -8  10   3      885.38      906.05    123.42 o 
  -7  10   3     2451.64     2396.22    140.83 o 
  -6  10   3     2365.51     2164.17    131.20 o 
  -5  10   3      132.74      135.87     68.79 o 
  -4  10   3       36.13       80.87     65.18 o 
  -3  10   3     2251.87     2029.04    115.05 o 
  -2  10   3        3.49       45.41     69.71 o 
  -1  10   3     2705.68     2450.53    145.40 o 
   0  10   3      172.57       96.52     57.77 o 
   1  10   3     1840.25     1988.21    136.54 o 
   2  10   3       29.12      133.79     81.72 o 
   3  10   3     7756.02     7619.70    709.68 o 
   4  10   3        7.67       67.06    106.41 o 
   5  10   3     7210.86     6916.69    307.35 o 
   6  10   3     1206.05     1215.14    108.83 o 
   7  10   3      339.04      463.81     91.45 o 
   8  10   3     1779.02     2167.08    142.04 o 
   9  10   3       75.11      -62.38    117.94 o 
  10  10   3      472.80      430.22    145.64 o 
  11  10   3       90.93      105.45    139.91 o 
  12  10   3       71.67      150.09    124.40 o 
  13  10   3      154.01      437.08    164.17 o 
 -15  11   3      750.63      935.88    192.48 o 
 -14  11   3       11.85      -84.41    129.67 o 
 -13  11   3      148.21      106.28    134.52 o 
 -12  11   3       24.36       98.81    120.73 o 
 -11  11   3      812.75      942.38    143.90 o 
 -10  11   3      608.38      549.10    127.86 o 
  -9  11   3      124.28      146.30    136.51 o 
  -8  11   3     1906.64     2092.76    171.18 o 
  -7  11   3        0.40      -61.99     86.67 o 
  -6  11   3     1016.53     1224.28    110.83 o 
  -5  11   3     1925.03     1934.11    122.46 o 
  -4  11   3      832.19      710.87     91.68 o 
  -3  11   3      724.73      804.55    100.16 o 
  -2  11   3      896.54      898.81    105.56 o 
  -1  11   3     2467.59     2301.10    124.19 o 
   0  11   3     1072.72      918.46    113.67 o 
   1  11   3     6794.82     6560.33    273.68 o 
   2  11   3     2088.83     2343.52    154.50 o 
   3  11   3      965.96      925.77    131.23 o 
   4  11   3        4.03      -49.83    101.83 o 
   5  11   3     2339.36     2109.29    389.37 o 
   6  11   3        0.89      -95.34    106.93 o 
   7  11   3     1745.90     2244.14    298.48 o 
   8  11   3      564.75      460.68    134.01 o 
   9  11   3       60.27      -90.58    132.40 o 
  10  11   3      428.80      620.79    153.30 o 
  11  11   3       12.15      142.68    144.96 o 
  12  11   3        8.84      -83.32    145.61 o 
 -14  12   3      144.51      211.19    145.52 o 
 -13  12   3      499.64      661.70    154.71 o 
 -12  12   3       43.73      -80.04    126.15 o 
 -11  12   3      278.15      431.23    133.68 o 
 -10  12   3      568.35      285.33    126.32 o 
  -9  12   3      172.29       63.23    113.93 o 
  -8  12   3      806.29      715.93    149.23 o 
  -7  12   3      598.25      750.36    175.00 o 
  -6  12   3      292.35      299.67     98.23 o 
  -5  12   3     4054.16     4121.31    183.35 o 
  -4  12   3       54.79       87.61     75.89 o 
  -3  12   3     5973.88     5624.21    216.21 o 
  -2  12   3      646.31      587.65     88.67 o 
  -1  12   3     2150.63     2115.13    154.23 o 
   0  12   3     2276.23     1942.03    146.87 o 
   1  12   3     3928.40     4123.74    305.21 o 
   2  12   3     1484.99     1444.13    188.78 o 
   3  12   3     1665.66     1543.33    321.33 o 
   4  12   3      186.47      354.15    117.83 o 
   5  12   3       52.12      217.33    146.01 o 
   6  12   3        7.01      103.91    124.39 o 
   7  12   3       13.51     -120.43    120.43 o 
   8  12   3       10.58      353.39    139.73 o 
   9  12   3       74.28     -117.98    117.98 o 
  10  12   3      123.42       10.75    141.70 o 
  11  12   3      345.39      509.76    181.49 o 
  12  12   3      214.36      345.40    161.17 o 
 -13  13   3        1.05      -55.84    136.43 o 
 -12  13   3        2.75      -21.53    133.76 o 
 -11  13   3      847.79      977.07    158.85 o 
 -10  13   3       11.49      209.66    124.42 o 
  -9  13   3        2.77      105.67    110.71 o 
  -8  13   3      433.24      529.97    122.84 o 
  -7  13   3     1154.93      981.11    136.93 o 
  -6  13   3     2028.65     1719.43    147.56 o 
  -5  13   3      111.41       55.08     95.31 o 
  -4  13   3      781.94      797.44    101.39 o 
  -3  13   3      492.83      517.81     93.67 o 
  -2  13   3     1366.21     1400.60    136.28 o 
  -1  13   3        0.50      -61.77     84.38 o 
   0  13   3     2955.36     2932.46    182.97 o 
   1  13   3       63.21      106.55     96.62 o 
   2  13   3        6.30       57.80    139.96 o 
   3  13   3      461.16      568.37    157.99 o 
   4  13   3      580.59      478.08    128.46 o 
   5  13   3      289.24      387.92    133.66 o 
   6  13   3      230.78      351.92    134.24 o 
   7  13   3      213.64       91.53    132.66 o 
   8  13   3      572.96      634.39    155.45 o 
   9  13   3        2.01      -35.09    136.63 o 
  10  13   3      718.91      626.04    170.40 o 
  11  13   3       37.86      275.67    165.34 o 
 -12  14   3        0.69      -37.43    137.57 o 
 -11  14   3      531.13      863.00    229.89 o 
 -10  14   3        1.51     -117.15    117.15 o 
  -9  14   3        3.99      -44.88    115.81 o 
  -8  14   3       24.19       90.27    114.01 o 
  -7  14   3      488.05      552.41    124.03 o 
  -6  14   3        1.70      186.15    105.91 o 
  -5  14   3      904.00      978.49    129.76 o 
  -4  14   3      400.67      447.52    106.37 o 
  -3  14   3       61.78       22.68     84.11 o 
  -2  14   3       49.28       -9.85     96.09 o 
  -1  14   3       72.65       88.76     98.30 o 
   0  14   3       56.19      163.36    101.78 o 
   1  14   3      653.74      833.69    299.64 o 
   2  14   3      206.77      175.32    150.80 o 
   3  14   3     1308.36     1362.96    198.11 o 
   4  14   3       90.47      106.36    119.08 o 
   5  14   3      398.16      350.50    129.58 o 
   6  14   3       20.83       16.22    127.99 o 
   7  14   3        7.80      -18.65    139.41 o 
   8  14   3       78.38       28.63    147.89 o 
   9  14   3       65.49       80.39    149.73 o 
  10  14   3      404.11      413.90    166.63 o 
 -11  15   3       60.01     -100.01    144.35 o 
 -10  15   3      576.37      459.43    148.32 o 
  -9  15   3      112.90      174.73    132.41 o 
  -8  15   3      461.25      551.35    139.22 o 
  -7  15   3      103.31      255.14    119.08 o 
  -6  15   3      170.01      329.14    118.94 o 
  -5  15   3       68.94      -55.55    103.49 o 
  -4  15   3      694.09      661.62    126.21 o 
  -3  15   3       67.83       93.14    126.15 o 
  -2  15   3     1158.76     1350.26    149.59 o 
  -1  15   3       62.11        3.19    104.94 o 
   0  15   3     1210.76     1465.16    305.56 o 
   1  15   3       26.14      268.69    157.22 o 
   2  15   3      554.83      315.45    169.92 o 
   3  15   3       57.09      336.67    324.28 o 
   4  15   3      205.55      357.08    400.18 o 
   5  15   3       49.45       93.68    153.58 o 
   6  15   3      170.61      114.12    136.21 o 
   7  15   3      230.14      268.71    152.27 o 
   8  15   3      837.06     1004.14    206.48 o 
  -9  16   3       36.48       95.47    137.35 o 
  -8  16   3       40.86      296.95    141.89 o 
  -7  16   3      131.42      131.02    123.92 o 
  -6  16   3      117.18       10.54    112.67 o 
  -5  16   3      319.03      386.23    119.97 o 
  -4  16   3      145.67      141.52    279.93 o 
  -3  16   3        6.65      235.23    141.36 o 
  -2  16   3        1.18      -99.62    123.22 o 
  -1  16   3        1.73      -12.61    202.40 o 
   0  16   3        1.44     -131.55    131.55 o 
   1  16   3      546.76      470.70    179.03 o 
   2  16   3       26.85       96.94    153.39 o 
   3  16   3      893.14     1128.52    206.88 o 
   4  16   3       18.17       53.23    166.97 o 
   5  16   3       45.53      128.51    173.19 o 
   6  16   3        6.77     -154.64    175.41 o 
   7  16   3        2.88      101.87    160.93 o 
  -7  17   3       61.53     -117.67    125.43 o 
  -6  17   3      145.17      148.84    147.76 o 
  -5  17   3        9.56     -120.33    141.67 o 
  -4  17   3       33.89       13.06    147.27 o 
  -3  17   3       37.53       18.67    140.14 o 
  -2  17   3      379.55      614.75    215.86 o 
  -1  17   3        2.37      268.10    218.82 o 
   0  17   3      436.99      854.45    201.11 o 
   1  17   3      215.03      289.42    366.67 o 
   2  17   3      355.08      363.10    184.24 o 
   3  17   3       16.27      145.56    177.05 o 
   4  17   3      132.72      122.14    181.97 o 
   5  17   3      197.36      161.94    306.54 o 
  -4  18   3       20.05       16.88    146.46 o 
  -3  18   3      279.79      462.19    171.94 o 
  -2  18   3        5.94      -53.23    205.02 o 
  -1  18   3       42.94      522.40    244.44 o 
   0  18   3      333.55      751.08    274.01 o 
   1  18   3        2.48     -132.84    197.13 o 
 -18   0   4       48.69     -173.48    173.48 o 
 -14   0   4      923.11      849.64    187.28 o 
 -13   0   4     1656.17     1539.61    210.93 o 
 -12   0   4       70.40      -51.25    116.31 o 
 -11   0   4    16741.41    15601.11    879.21 o 
 -10   0   4     4248.77     3855.92    293.73 o 
  -9   0   4     4304.09     4206.82    299.64 o 
  -8   0   4       97.92      -57.17     72.94 o 
  -7   0   4     2100.97     1967.39    169.53 o 
  -6   0   4      743.09      723.48    104.48 o 
  -5   0   4     5415.43     5744.46    346.95 o 
  -4   0   4    59614.28    59462.76   2222.35 o 
  -3   0   4    85008.77    81978.61   3044.76 o 
  -2   0   4    56673.37    53087.88   1987.71 o 
  -1   0   4    44000.94    43742.38   1650.17 o 
   0   0   4     9707.69     9154.56    395.14 o 
   1   0   4     1679.17     1649.44    137.66 o 
   2   0   4     2349.85     2269.50    174.84 o 
   3   0   4       83.47      -68.14     89.71 o 
   4   0   4     2151.21     2297.93    410.04 o 
   5   0   4     1040.33      607.82    131.62 o 
   6   0   4     4240.23     4063.27    256.04 o 
   7   0   4      104.59      -20.09    161.65 o 
   8   0   4      991.91      979.52    142.09 o 
   9   0   4        3.36       35.48    242.47 o 
  10   0   4      738.87      492.83    281.90 o 
  11   0   4      830.99     1338.53    374.55 o 
  12   0   4     1656.79     2712.55    465.23 o 
  13   0   4       14.91     -301.61    301.61 o 
  14   0   4      635.13      900.90    368.64 o 
  15   0   4       10.02      141.94    354.84 o 
 -18   1   4       26.55       -8.80    126.28 o 
 -17   1   4        1.59     -115.02    249.37 o 
 -16   1   4        7.17       81.06    141.94 o 
 -15   1   4       59.56      -98.21     98.21 o 
 -14   1   4      202.21       24.64    103.15 o 
 -13   1   4      631.01      433.69    163.62 o 
 -12   1   4      787.08      591.40    165.59 o 
 -11   1   4       49.55      -85.98    169.53 o 
 -10   1   4     1197.90     1271.58    116.24 o 
  -9   1   4     3137.08     2948.37    167.20 o 
  -8   1   4      872.04      874.70    132.08 o 
  -7   1   4     3026.67     2877.20    179.39 o 
  -6   1   4     3653.11     3370.16    154.54 o 
  -5   1   4     4875.09     4453.64    173.13 o 
  -4   1   4     2550.98     2543.04    115.51 o 
  -3   1   4     2785.73     2382.97     98.53 o 
  -2   1   4      562.44      551.03    154.97 o 
  -1   1   4     2711.06     2692.46    126.76 o 
   0   1   4      387.83      366.84     58.01 o 
   1   1   4     6021.59     5491.47    196.48 o 
   2   1   4       48.54       69.77     61.61 o 
   3   1   4     1779.00     1696.75    112.15 o 
   4   1   4     9798.29     9220.90    493.96 o 
   5   1   4      380.31      390.83     80.20 o 
   6   1   4      185.47      111.00     96.35 o 
   7   1   4      872.52      752.71     98.17 o 
   8   1   4      960.87     1034.82    134.71 o 
   9   1   4       80.64     -119.73    119.73 o 
  10   1   4       86.20       40.46    183.86 o 
  11   1   4      369.78      302.71    422.85 o 
  12   1   4        0.34      -87.02    201.78 o 
  13   1   4       21.43     -218.73    218.73 o 
  14   1   4        3.72      155.94    372.58 o 
  15   1   4        7.94      201.96    259.74 o 
 -18   2   4       76.56       99.29    142.16 o 
 -17   2   4      241.86      254.37    139.96 o 
 -16   2   4       27.78     -112.37    112.37 o 
 -15   2   4      247.04      345.47    123.85 o 
 -14   2   4      948.93      936.97    136.66 o 
 -13   2   4     7110.85     6907.02    335.38 o 
 -12   2   4        4.04       10.66    109.41 o 
 -11   2   4    20424.20    20676.06    804.13 o 
 -10   2   4      802.79      925.15    106.07 o 
  -9   2   4     1566.43     2268.35    585.48 o 
  -8   2   4      705.29      725.57     89.71 o 
  -7   2   4    19459.64    19879.35    635.19 o 
  -6   2   4    18863.72    18928.70    604.65 o 
  -5   2   4      455.15      426.81     55.61 o 
  -4   2   4    25681.51    24695.29    768.72 o 
  -3   2   4    31624.73    29621.23    911.42 o 
  -2   2   4    12270.57    11801.78    340.90 o 
  -1   2   4    39442.80    38698.60   1038.61 o 
   0   2   4      652.67      667.04     66.96 o 
   1   2   4     8196.40     7997.27    286.81 o 
   2   2   4      773.56      928.28     84.28 o 
   3   2   4     2438.30     2555.14    159.63 o 
   4   2   4     4907.56     5029.83    198.29 o 
   5   2   4      140.63       43.19     64.52 o 
   6   2   4     8468.37     8238.85    285.30 o 
   7   2   4      298.89      334.52    110.27 o 
   8   2   4     2131.25     2351.58    180.39 o 
   9   2   4      288.15       86.76    110.92 o 
  10   2   4      624.93      623.69    150.72 o 
  11   2   4       79.17      433.04    212.30 o 
  12   2   4     1116.23     1324.96    271.55 o 
  13   2   4      124.25       12.33    222.30 o 
  14   2   4      197.43      306.92    263.52 o 
  15   2   4       78.77      -46.54    375.54 o 
 -18   3   4        1.60      222.76    212.90 o 
 -17   3   4       53.28      445.52    206.99 o 
 -16   3   4      150.66      -11.31    176.43 o 
 -15   3   4      264.77      441.60    127.32 o 
 -14   3   4     2091.76     2355.62    185.00 o 
 -13   3   4     1236.35     1319.71    150.81 o 
 -12   3   4      567.21      506.30    191.22 o 
 -11   3   4      623.07      616.24    136.42 o 
 -10   3   4        7.85      -69.50     69.50 o 
  -9   3   4      651.07      621.92    100.59 o 
  -8   3   4     3797.64     3491.06    159.56 o 
  -7   3   4     2010.50     2131.54    245.46 o 
  -6   3   4     4767.38     4603.67    184.14 o 
  -5   3   4    11233.01    10462.37    352.03 o 
  -4   3   4     1437.12     1264.37     74.55 o 
  -3   3   4        5.56        2.03     36.09 o 
  -2   3   4      831.79      946.09     76.32 o 
  -1   3   4     4744.69     4250.26    212.26 o 
   0   3   4    10343.92     9458.78    289.14 o 
   1   3   4     1026.50      955.85    124.34 o 
   2   3   4     1455.79     1365.27     91.41 o 
   3   3   4    11241.29    10689.75    482.80 o 
   4   3   4      158.71      157.82     66.59 o 
   5   3   4      615.80      716.04     84.23 o 
   6   3   4       15.80      -58.15     90.74 o 
   7   3   4       94.82       79.23    101.11 o 
   8   3   4      263.97      216.89    167.28 o 
   9   3   4      963.63     1097.25    150.28 o 
  10   3   4        6.50     -109.40    109.40 o 
  11   3   4      180.27      309.77    131.42 o 
  12   3   4       16.63     -188.82    188.82 o 
  13   3   4        2.47      -91.23    216.67 o 
  14   3   4       18.34      130.58    237.59 o 
  15   3   4        4.54     -127.48    259.63 o 
 -18   4   4       68.79     -195.16    206.99 o 
 -17   4   4       12.90     -159.68    167.56 o 
 -16   4   4       32.42      297.67    199.10 o 
 -15   4   4      632.75      634.89    137.81 o 
 -14   4   4     1252.33     1519.90    254.30 o 
 -13   4   4     3998.56     4463.92    387.71 o 
 -12   4   4      242.30      413.25    102.40 o 
 -11   4   4     4520.89     4394.28    373.16 o 
 -10   4   4     1648.01     1486.48    115.39 o 
  -9   4   4     1984.34     1966.89    122.73 o 
  -8   4   4     4070.15     3632.40    219.13 o 
  -7   4   4      392.72      399.60     60.91 o 
  -6   4   4    16001.17    15247.93    500.75 o 
  -5   4   4      449.20      458.43     96.08 o 
  -4   4   4    40497.82    38802.05   1236.80 o 
  -3   4   4    15318.91    15158.78    628.70 o 
  -2   4   4     5480.56     5002.89    208.55 o 
  -1   4   4    20676.11    19303.68    621.87 o 
   0   4   4     1886.63     1874.83    105.81 o 
   1   4   4    12039.89    11504.78    344.62 o 
   2   4   4      620.86      668.53     70.12 o 
   3   4   4      298.98      318.80     64.46 o 
   4   4   4     3969.75     3917.40    164.52 o 
   5   4   4      349.09      494.77    102.36 o 
   6   4   4     1983.91     1821.20    151.04 o 
   7   4   4      102.70      212.75    102.51 o 
   8   4   4      355.76      500.59    118.68 o 
   9   4   4        5.54      234.10    117.92 o 
  10   4   4     1539.46     1576.16    227.43 o 
  11   4   4       36.58      208.78    248.63 o 
  12   4   4      363.20      632.23    434.68 o 
  13   4   4       34.55      -90.56    243.46 o 
  14   4   4      112.36     -103.58    233.87 o 
 -18   5   4       51.52      -45.34    214.87 o 
 -17   5   4       35.75       27.60    197.13 o 
 -16   5   4      163.07      248.63    209.95 o 
 -15   5   4       56.17      287.98    197.13 o 
 -14   5   4     1423.02     1517.17    323.30 o 
 -13   5   4       67.65     -130.11    157.71 o 
 -12   5   4     2883.18     2631.53    187.62 o 
 -11   5   4      601.28      642.60    121.37 o 
 -10   5   4     1555.58     1558.37    145.17 o 
  -9   5   4       19.36      -92.65    113.55 o 
  -8   5   4     2576.56     2465.65    199.73 o 
  -7   5   4     4564.10     4306.98    320.34 o 
  -6   5   4      496.22      348.57    105.08 o 
  -5   5   4     8357.23     7287.40    484.95 o 
  -4   5   4      132.02      347.70    111.38 o 
  -3   5   4      310.79      392.37     96.32 o 
  -2   5   4     1745.37     1786.86    288.80 o 
  -1   5   4       56.08       -0.48     30.68 o 
   0   5   4    17955.12    16600.19    542.57 o 
   1   5   4     1136.57     1065.77     71.85 o 
   2   5   4     3089.21     2800.11    132.88 o 
   3   5   4     4182.25     3710.77    151.91 o 
   4   5   4      401.35      388.45     89.95 o 
   5   5   4     2678.08     2652.49    237.19 o 
   6   5   4        6.92      -91.41     91.41 o 
   7   5   4     2013.87     2003.61    232.15 o 
   8   5   4       69.14     -159.68    161.23 o 
   9   5   4      586.26      645.69    139.65 o 
  10   5   4       30.54      -46.21    113.51 o 
  11   5   4      187.28       60.36    126.73 o 
  12   5   4       24.07       73.22    146.76 o 
  13   5   4       42.63       93.12    209.91 o 
  14   5   4       56.34      128.28    256.27 o 
 -17   6   4       13.57      218.82    212.90 o 
 -16   6   4        1.41        3.94    194.18 o 
 -15   6   4      346.50      316.18    125.27 o 
 -14   6   4     1282.44     1392.97    160.12 o 
 -13   6   4     1297.51     1471.06    194.33 o 
 -12   6   4     1644.89     1486.69    129.28 o 
 -11   6   4     1515.29     1424.07    273.86 o 
 -10   6   4    11435.08    12381.48    505.18 o 
  -9   6   4     1001.28     1209.50    137.43 o 
  -8   6   4     9843.43     9624.51    377.67 o 
  -7   6   4      714.98      751.29    104.73 o 
  -6   6   4     9675.52     8100.47    441.58 o 
  -5   6   4     1438.39     1156.02    252.33 o 
  -4   6   4    41576.41    39612.09   1545.97 o 
  -3   6   4     4979.08     4154.02    254.18 o 
  -2   6   4     7023.32     6590.55    542.12 o 
  -1   6   4    19644.43    18607.67   2028.50 o 
   0   6   4      273.99      238.09     48.28 o 
   1   6   4     1556.79     1464.28     80.97 o 
   2   6   4      552.70      585.12     60.57 o 
   3   6   4     4128.46     3705.75    182.45 o 
   4   6   4        4.06      -26.19     72.55 o 
   5   6   4      514.32      540.40    120.40 o 
   6   6   4      389.19      247.49     98.61 o 
   7   6   4      562.55      650.00    117.39 o 
   8   6   4      478.19      490.08    145.62 o 
   9   6   4      296.33      399.42    186.61 o 
  10   6   4     1053.17     1149.49    248.54 o 
  11   6   4       75.01      276.99    147.52 o 
  12   6   4      680.62      607.97    161.54 o 
  13   6   4        0.21      -49.91    233.86 o 
  14   6   4      130.71      190.20    243.22 o 
 -17   7   4       79.73      265.09    156.81 o 
 -16   7   4      366.19      365.81    134.56 o 
 -15   7   4      407.60      588.01    134.42 o 
 -14   7   4       66.63       25.89    108.21 o 
 -13   7   4       53.89       62.44    108.30 o 
 -12   7   4      717.12      702.18    151.38 o 
 -11   7   4        2.51       73.84     85.99 o 
 -10   7   4     1588.06     1640.65    166.40 o 
  -9   7   4       33.37       21.70    101.10 o 
  -8   7   4      380.47      512.46    113.18 o 
  -7   7   4       15.71       22.53     84.93 o 
  -6   7   4     4811.98     4956.72    390.96 o 
  -5   7   4     1251.99      963.27    110.36 o 
  -4   7   4    19364.77    16856.94    724.31 o 
  -3   7   4    15087.99    13977.68    617.38 o 
  -2   7   4    12607.09    12070.76    859.50 o 
  -1   7   4     9156.21     8396.39    413.93 o 
   0   7   4      518.96      464.58    122.67 o 
   1   7   4     4173.22     3654.41    247.28 o 
   2   7   4     1046.23      895.93     85.98 o 
   3   7   4      264.14      168.92     68.22 o 
   4   7   4       23.40       97.34     74.98 o 
   5   7   4      172.60      283.85     95.26 o 
   6   7   4     1715.85     1382.99    136.62 o 
   7   7   4      471.35      367.01    112.32 o 
   8   7   4      147.65      290.53    147.93 o 
   9   7   4      915.62     1229.72    155.43 o 
  10   7   4      163.61      169.82    131.05 o 
  11   7   4      453.20      620.13    156.34 o 
  12   7   4       77.87        6.43    139.93 o 
  13   7   4      303.03      203.04    154.86 o 
 -17   8   4       58.41       82.10    139.50 o 
 -16   8   4       83.85       16.82    130.13 o 
 -15   8   4        7.90      102.78    124.31 o 
 -14   8   4      104.87       61.39    114.04 o 
 -13   8   4     2397.31     2418.26    187.60 o 
 -12   8   4       84.19       57.96    105.70 o 
 -11   8   4     1510.36     1445.92    207.92 o 
 -10   8   4       26.66      -51.90     87.89 o 
  -9   8   4       24.56       57.33     85.77 o 
  -8   8   4     1047.87     1029.93    134.51 o 
  -7   8   4     6981.51     6517.99    292.67 o 
  -6   8   4     4381.35     4250.23    219.29 o 
  -5   8   4     4559.53     4079.04    209.35 o 
  -4   8   4    10712.44     9553.00    366.00 o 
  -3   8   4      196.70       51.21    105.06 o 
  -2   8   4      852.91      987.57    153.04 o 
  -1   8   4     8625.87     8108.29    838.80 o 
   0   8   4     3272.08     3582.22    326.26 o 
   1   8   4     3528.70     3074.08    231.02 o 
   2   8   4      225.76      394.76    126.27 o 
   3   8   4      150.44      182.46    113.34 o 
   4   8   4      371.89      262.93    186.29 o 
   5   8   4      135.93      107.16     84.84 o 
   6   8   4      832.04      876.66    122.57 o 
   7   8   4       49.90       29.45    101.80 o 
   8   8   4      468.40      489.29    129.27 o 
   9   8   4      729.74      914.18    148.65 o 
  10   8   4      109.31      176.66    131.43 o 
  11   8   4      216.75      223.44    143.70 o 
  12   8   4        8.55     -165.49    165.49 o 
  13   8   4        3.60      -87.45    145.77 o 
 -16   9   4      251.73      295.25    147.85 o 
 -15   9   4       24.62       -6.78    156.32 o 
 -14   9   4      379.17      218.84    135.68 o 
 -13   9   4       24.75       11.42    143.01 o 
 -12   9   4     3535.09     3250.39    259.66 o 
 -11   9   4       32.63       97.43    111.07 o 
 -10   9   4     5413.63     5982.17    534.62 o 
  -9   9   4     3455.91     3317.17    179.54 o 
  -8   9   4       73.63      -59.30     80.97 o 
  -7   9   4     1945.94     1810.98    127.87 o 
  -6   9   4       88.00       78.26    108.40 o 
  -5   9   4     1225.06     1115.54    125.45 o 
  -4   9   4     3936.84     3804.30    204.48 o 
  -3   9   4     1159.07      942.07    110.15 o 
  -2   9   4     5502.94     4827.35    300.97 o 
  -1   9   4     1609.19     1941.39    400.18 o 
   0   9   4     1837.13     1883.93    194.71 o 
   1   9   4       19.47       52.70    113.61 o 
   2   9   4     2666.23     2970.35    241.52 o 
   3   9   4      682.36      790.30    186.29 o 
   4   9   4     2371.61     2371.04    232.95 o 
   5   9   4     4558.83     5112.56    336.22 o 
   6   9   4      343.30      104.19    142.85 o 
   7   9   4     3707.04     4585.47    782.62 o 
   8   9   4      101.66      -18.15    146.17 o 
   9   9   4      414.01      695.39    191.63 o 
  10   9   4       16.38      -18.79    134.06 o 
  11   9   4      209.94      258.02    147.26 o 
  12   9   4       54.16       49.39    152.05 o 
  13   9   4      106.52      255.31    209.60 o 
 -15  10   4      267.40      208.24    179.52 o 
 -14  10   4       99.40      228.56    163.58 o 
 -13  10   4       65.36      171.34    130.76 o 
 -12  10   4      123.86       89.97    123.85 o 
 -11  10   4     1100.24     1141.88    244.98 o 
 -10  10   4     2514.79     2649.57    189.29 o 
  -9  10   4       95.20      115.64    114.15 o 
  -8  10   4      778.67      874.86    113.10 o 
  -7  10   4     4096.22     4490.94    208.57 o 
  -6  10   4      160.34      119.56     94.38 o 
  -5  10   4      250.99      292.93     83.18 o 
  -4  10   4     3052.51     2811.25    181.53 o 
  -3  10   4     3972.64     4011.50    233.04 o 
  -2  10   4     2286.98     2316.11    234.23 o 
  -1  10   4     2538.01     2311.79    165.28 o 
   0  10   4      160.18      234.71     91.47 o 
   1  10   4      485.62      442.82     98.48 o 
   2  10   4     1419.03     1421.56    197.70 o 
   3  10   4      902.97      884.02    171.51 o 
   4  10   4      106.15      207.50    239.52 o 
   5  10   4       87.83      312.44    147.23 o 
   6  10   4        2.75      -48.54    304.57 o 
   7  10   4       62.62      169.22    253.32 o 
   8  10   4        9.53      -63.32    160.66 o 
   9  10   4       49.60      161.41    167.61 o 
  10  10   4       31.63      -99.34    167.00 o 
  11  10   4       10.04     -157.84    157.84 o 
  12  10   4       39.39      171.90    196.18 o 
 -15  11   4       22.42      -16.35    140.33 o 
 -14  11   4      135.24      291.28    153.45 o 
 -13  11   4       14.05      -42.58    130.22 o 
 -12  11   4      875.48      953.00    173.98 o 
 -11  11   4        2.53      -78.00    173.51 o 
 -10  11   4     1601.14     1905.57    205.21 o 
  -9  11   4        2.54       16.08    103.15 o 
  -8  11   4      447.02      753.57    124.03 o 
  -7  11   4     1486.64     1631.46    135.55 o 
  -6  11   4      387.29      301.32    108.98 o 
  -5  11   4     1792.95     1869.85    182.40 o 
  -4  11   4     2512.97     2375.20    141.69 o 
  -3  11   4     2199.35     2096.51    131.40 o 
  -2  11   4     3665.45     3118.14    235.88 o 
  -1  11   4     1291.26     1198.30    129.92 o 
   0  11   4      635.56      624.29    125.14 o 
   1  11   4      139.97      179.61     97.94 o 
   2  11   4        5.64      -77.89    173.48 o 
   3  11   4     1340.52     1414.82    271.06 o 
   4  11   4      728.16      686.44    178.56 o 
   5  11   4     1555.93      944.77    192.30 o 
   6  11   4       64.30      105.13    156.85 o 
   7  11   4      408.42      316.48    167.15 o 
   8  11   4        5.78      257.92    181.36 o 
   9  11   4      125.31      328.25    225.72 o 
  10  11   4       64.83      196.07    181.01 o 
  11  11   4      229.44      294.27    201.99 o 
 -14  12   4       46.54      278.98    155.63 o 
 -13  12   4       23.65       16.43    138.32 o 
 -12  12   4        2.91       83.95    134.60 o 
 -11  12   4      116.01      172.87    131.54 o 
 -10  12   4      957.84     1233.64    179.72 o 
  -9  12   4      400.72      311.74    123.83 o 
  -8  12   4      609.88      630.66    126.24 o 
  -7  12   4     3982.60     4335.92    231.28 o 
  -6  12   4       78.18      298.94     96.07 o 
  -5  12   4     1362.98     1266.47    123.29 o 
  -4  12   4      561.11      642.60    101.58 o 
  -3  12   4     1719.99     1632.50    128.46 o 
  -2  12   4     1050.98     1040.54    132.99 o 
  -1  12   4      246.85      149.44    104.64 o 
   0  12   4      262.50      274.16    104.80 o 
   1  12   4     1442.16     1621.82    216.46 o 
   2  12   4     3344.10     3254.92    497.76 o 
   3  12   4      364.92      200.60    152.15 o 
   4  12   4      367.32      265.46    155.81 o 
   5  12   4       16.35      -17.39    145.65 o 
   6  12   4        5.44        3.00    167.56 o 
   7  12   4       95.37      208.87    173.98 o 
   8  12   4      143.65       42.14    336.11 o 
   9  12   4       52.20       72.45    177.11 o 
  10  12   4        9.21      -13.71    185.77 o 
 -13  13   4      262.66      389.83    170.18 o 
 -12  13   4       35.74      -27.79    133.62 o 
 -11  13   4        0.35        6.64    134.04 o 
 -10  13   4       68.03        6.34    120.72 o 
  -9  13   4      300.88      459.25    131.56 o 
  -8  13   4      565.74      578.65    134.23 o 
  -7  13   4        4.81      259.31    117.81 o 
  -6  13   4      786.99      967.47    204.09 o 
  -5  13   4     1594.90     1476.15    142.55 o 
  -4  13   4     2176.35     1853.60    151.53 o 
  -3  13   4     2237.91     2186.83    177.22 o 
  -2  13   4     1524.74     1236.58    277.99 o 
  -1  13   4      459.07      388.57    115.92 o 
   0  13   4       50.03      142.06    104.49 o 
   1  13   4      653.79     1091.03    196.84 o 
   2  13   4       19.66      336.53    167.74 o 
   3  13   4       84.93      377.70    171.43 o 
   4  13   4      192.87       -4.95    150.22 o 
   5  13   4      361.16       71.69    161.51 o 
   6  13   4       78.53      226.94    177.75 o 
   7  13   4        5.91     -156.76    169.89 o 
   8  13   4      202.82      394.73    189.45 o 
   9  13   4      272.44      220.45    202.22 o 
 -12  14   4       92.82      243.84    156.89 o 
 -11  14   4      142.41      253.01    148.60 o 
 -10  14   4      104.23      146.50    131.17 o 
  -9  14   4      187.07      316.74    132.86 o 
  -8  14   4      109.14      110.98    116.62 o 
  -7  14   4     3544.78     3489.47    216.74 o 
  -6  14   4      102.96      226.28    119.28 o 
  -5  14   4     2225.64     2179.77    169.46 o 
  -4  14   4        4.49      -34.55    104.00 o 
  -3  14   4       95.32        5.79    105.48 o 
  -2  14   4      376.96      306.42    140.53 o 
  -1  14   4      107.60       57.16    151.94 o 
   0  14   4     2298.06     2699.31    265.23 o 
   1  14   4       10.33      -53.34    160.57 o 
   2  14   4      789.58      571.89    191.83 o 
   3  14   4        5.52       13.99    165.83 o 
   4  14   4        3.44      122.53    165.15 o 
   5  14   4       89.61      167.43    198.12 o 
   6  14   4       21.73      -99.71    173.75 o 
   7  14   4      277.44      365.86    210.61 o 
   8  14   4      115.14      353.69    205.30 o 
 -10  15   4      258.43      577.78    152.66 o 
  -9  15   4       25.40        9.44    128.90 o 
  -8  15   4        8.02       81.92    125.57 o 
  -7  15   4      420.66      391.20    128.25 o 
  -6  15   4       11.63      -86.62    110.54 o 
  -5  15   4     1021.93     1005.47    182.16 o 
  -4  15   4       13.52       24.31    132.43 o 
  -3  15   4       19.86      -49.08    117.60 o 
  -2  15   4      184.61      233.56    121.94 o 
  -1  15   4      401.23      558.83    132.72 o 
   0  15   4     1116.47      809.53    204.11 o 
   1  15   4       28.62       43.09    163.41 o 
   2  15   4      309.04      479.42    189.94 o 
   3  15   4     1071.67     1502.16    316.40 o 
   4  15   4       23.68       95.77    228.67 o 
   5  15   4      243.39       66.92    191.31 o 
   6  15   4        1.42     -110.10    172.53 o 
   7  15   4      211.56      480.99    229.31 o 
  -9  16   4      254.25      406.06    151.12 o 
  -8  16   4      899.07     1153.53    176.64 o 
  -7  16   4      384.97      242.91    132.66 o 
  -6  16   4       54.32      -27.01    188.26 o 
  -5  16   4      198.20      281.51    152.65 o 
  -4  16   4      463.03      314.17    163.43 o 
  -3  16   4        3.09      119.59    140.09 o 
  -2  16   4        2.22      160.25    124.07 o 
  -1  16   4       22.35       52.30    168.55 o 
   0  16   4      442.39      438.97    192.26 o 
   1  16   4       18.51      -92.29    166.84 o 
   2  16   4      212.42      274.30    185.52 o 
   3  16   4      743.02     1162.57    233.02 o 
   4  16   4      247.02       -1.26    270.07 o 
   5  16   4      309.60      542.67    213.04 o 
  -6  17   4       41.91       85.75    164.49 o 
  -5  17   4      285.51      132.26    153.26 o 
  -4  17   4       88.31      139.46    162.93 o 
  -3  17   4      111.12      242.04    156.70 o 
  -2  17   4      162.17      467.21    262.19 o 
  -1  17   4       21.09       72.19    178.56 o 
   0  17   4       22.99       33.43    283.87 o 
   1  17   4       67.40       80.18    257.26 o 
   2  17   4      162.09      409.76    210.93 o 
   3  17   4       40.15     -131.44    297.67 o 
 -18   1   5     1607.39     1638.18    277.96 o 
 -17   1   5      252.34      250.89    129.55 o 
 -16   1   5      617.23      584.58    168.55 o 
 -15   1   5      195.51      177.61    117.63 o 
 -14   1   5      205.31      391.46    115.89 o 
 -13   1   5       19.93      -47.76     97.10 o 
 -12   1   5      211.13      168.03    101.52 o 
 -11   1   5     7142.40     6732.22    312.83 o 
 -10   1   5      977.40      929.45    178.41 o 
  -9   1   5    10288.43    10165.01    422.98 o 
  -8   1   5      304.87      402.91     71.53 o 
  -7   1   5      284.01      310.64     66.37 o 
  -6   1   5     2662.67     2281.36    175.98 o 
  -5   1   5    11640.82    11057.46    327.39 o 
  -4   1   5     7142.93     6924.22    221.04 o 
  -3   1   5    54782.46    54499.02   1450.09 o 
  -2   1   5      533.57      459.74    149.67 o 
  -1   1   5     7775.39     6877.97    225.83 o 
   0   1   5      293.09      242.12     60.19 o 
   1   1   5     2987.42     3040.08    142.72 o 
   2   1   5      274.46      376.33     76.53 o 
   3   1   5       61.46       77.47     87.07 o 
   4   1   5     4904.59     4827.11    207.65 o 
   5   1   5     6552.49     6616.18    254.81 o 
   6   1   5     1586.67     1733.09    132.76 o 
   7   1   5     7047.97     7398.73    338.22 o 
   8   1   5      128.93      312.69    122.46 o 
   9   1   5     1724.93     2063.97    273.91 o 
  10   1   5      281.84      494.61    209.66 o 
  11   1   5      144.42      519.48    228.56 o 
  12   1   5        8.90     -217.19    217.19 o 
  13   1   5       35.78      159.87    257.16 o 
  14   1   5      150.22      318.32    272.06 o 
 -18   2   5        1.16       15.77    203.05 o 
 -17   2   5      174.48      206.99    201.08 o 
 -16   2   5      139.22      315.41    195.16 o 
 -15   2   5       58.77      128.14    181.36 o 
 -14   2   5      426.12      511.09    125.18 o 
 -13   2   5      343.14      207.25    107.51 o 
 -12   2   5       14.09        2.99     90.66 o 
 -11   2   5      332.97      402.15    104.55 o 
 -10   2   5     1384.67     1586.88    117.93 o 
  -9   2   5     4054.47     4111.79    236.41 o 
  -8   2   5       35.59       78.41     63.30 o 
  -7   2   5     8234.45     8029.51    291.09 o 
  -6   2   5    11688.60    11460.67    388.78 o 
  -5   2   5        6.61       26.06     49.67 o 
  -4   2   5     4495.69     4366.90    164.18 o 
  -3   2   5     1067.83     1093.23    141.74 o 
  -2   2   5       77.98      -24.75     65.13 o 
  -1   2   5      468.46      481.06     62.62 o 
   0   2   5     2435.46     2093.98    117.80 o 
   1   2   5      861.82      736.05     94.49 o 
   2   2   5      354.09      263.73     71.62 o 
   3   2   5     1972.97     2018.97    129.12 o 
   4   2   5      469.46      576.29    126.14 o 
   5   2   5      620.25      648.16    100.92 o 
   6   2   5       43.85      -60.69    137.90 o 
   7   2   5      954.74      784.57    159.83 o 
   8   2   5      961.44      897.01    156.13 o 
   9   2   5        4.54     -102.33    102.33 o 
  10   2   5      251.47      410.21    210.90 o 
  11   2   5       52.20      222.49    202.81 o 
  12   2   5       10.97      -29.21    225.09 o 
  13   2   5       24.20      -98.27    231.91 o 
  14   2   5        4.33     -156.10    244.56 o 
 -18   3   5     1184.88     1472.58    277.96 o 
 -17   3   5        3.77       27.60    187.28 o 
 -16   3   5     1391.40     1502.15    266.13 o 
 -15   3   5      314.64      306.14    391.31 o 
 -14   3   5      311.07      186.70    258.24 o 
 -13   3   5      502.74      518.25    154.41 o 
 -12   3   5        3.47       -4.11    168.55 o 
 -11   3   5    10428.91    10654.47    504.08 o 
 -10   3   5      618.48      598.93    140.38 o 
  -9   3   5     8106.93     8146.84    340.89 o 
  -8   3   5      502.20      424.04     74.65 o 
  -7   3   5     4946.46     4824.68    198.99 o 
  -6   3   5      798.92      912.94     94.74 o 
  -5   3   5     3354.82     3150.00    212.30 o 
  -4   3   5       41.89        0.75     54.54 o 
  -3   3   5     4587.96     4294.86    222.88 o 
  -2   3   5    15076.54    14718.79    429.15 o 
  -1   3   5     2538.11     2233.13    156.21 o 
   0   3   5    14251.91    13598.57    407.02 o 
   1   3   5      129.02      111.77     62.81 o 
   2   3   5        6.30      -60.37     60.37 o 
   3   3   5     2136.41     1966.77    150.24 o 
   4   3   5     5744.46     5812.69    287.67 o 
   5   3   5    10261.24    10119.36    399.11 o 
   6   3   5     4543.02     4990.31    264.45 o 
   7   3   5     5394.60     5951.91    361.14 o 
   8   3   5       18.17     -102.71    102.71 o 
   9   3   5      584.06      664.12    301.04 o 
  10   3   5      215.87      509.53    207.57 o 
  11   3   5       11.09     -116.17    188.52 o 
  12   3   5        0.56     -177.98    337.10 o 
  13   3   5        4.00       28.04    233.46 o 
 -18   4   5       10.94      141.94    222.76 o 
 -17   4   5      320.79      -90.68    210.93 o 
 -16   4   5       19.01     -175.45    175.45 o 
 -15   4   5     1353.05     1204.48    246.42 o 
 -14   4   5     1037.76     1105.13    188.48 o 
 -13   4   5      137.69     -129.31    129.31 o 
 -12   4   5     2106.66     1920.55    206.74 o 
 -11   4   5       12.10      -42.84    150.81 o 
 -10   4   5     1321.51     1412.65    179.60 o 
  -9   4   5        2.18      -83.01    109.24 o 
  -8   4   5     2596.34     2233.76    188.89 o 
  -7   4   5        5.41      -86.20     88.06 o 
  -6   4   5     3427.55     3448.94    614.07 o 
  -5   4   5     2673.19     2263.94    223.75 o 
  -4   4   5      201.79       -4.37    114.34 o 
  -3   4   5      410.59      318.10    100.55 o 
  -2   4   5      503.13      371.65     63.16 o 
  -1   4   5     9242.50     9086.06    288.18 o 
   0   4   5     3130.21     2891.53    211.98 o 
   1   4   5     1305.38     1313.83    180.40 o 
   2   4   5     8503.63     8298.42    278.19 o 
   3   4   5     2344.69     2331.80    174.14 o 
   4   4   5     1078.43     1061.89    139.55 o 
   5   4   5      252.67      393.53    117.12 o 
   6   4   5     1445.59     1498.02    200.22 o 
   7   4   5        8.75      216.91    124.30 o 
   8   4   5      691.73      525.22    138.37 o 
   9   4   5      136.22      142.24    157.59 o 
  10   4   5        3.11      -62.31    122.98 o 
  11   4   5       81.48      235.24    374.55 o 
  12   4   5        5.17      -67.77    200.68 o 
  13   4   5        2.69     -110.21    224.99 o 
 -17   5   5        8.25      242.47    216.85 o 
 -16   5   5      874.55     1223.46    214.87 o 
 -15   5   5      100.47       49.28    195.16 o 
 -14   5   5      138.09      410.86    223.75 o 
 -13   5   5      496.01      865.38    323.30 o 
 -12   5   5     2065.35     2473.04    240.28 o 
 -11   5   5       52.09      -64.00    254.30 o 
 -10   5   5      647.77      434.06    153.69 o 
  -9   5   5      176.28      432.08    138.21 o 
  -8   5   5     7671.25     7224.74    380.82 o 
  -7   5   5     5557.83     5900.37    329.75 o 
  -6   5   5      385.06      428.82    121.24 o 
  -5   5   5    13605.09    13459.95    981.72 o 
  -4   5   5      944.93      995.64    133.36 o 
  -3   5   5     8469.13     8464.17    418.10 o 
  -2   5   5     3357.34     2973.29    219.11 o 
  -1   5   5     4365.64     4551.70    215.16 o 
   0   5   5     1891.62     1880.02    134.13 o 
   1   5   5      161.30      363.38    108.98 o 
   2   5   5     4354.08     4136.58    170.47 o 
   3   5   5     1468.15     1287.90    126.98 o 
   4   5   5     6812.80     6663.74    356.54 o 
   5   5   5      103.34      127.77    157.14 o 
   6   5   5      203.29      191.17    114.33 o 
   7   5   5     3484.52     4015.60    352.67 o 
   8   5   5      618.51      614.35    144.42 o 
   9   5   5     1663.64     2089.72    349.44 o 
  10   5   5      126.60      157.54    144.00 o 
  11   5   5       67.25      -47.42    185.89 o 
  12   5   5       42.56      150.14    224.53 o 
  13   5   5        1.71       -0.38    333.15 o 
 -17   6   5       72.90       99.71    156.59 o 
 -16   6   5       40.68      -28.66    132.96 o 
 -15   6   5      226.86      190.70    145.26 o 
 -14   6   5      171.40      413.98    218.82 o 
 -13   6   5       78.55     -147.23    147.23 o 
 -12   6   5      442.95      524.91    174.78 o 
 -11   6   5      186.17       80.32    146.57 o 
 -10   6   5     1151.25     1533.90    211.92 o 
  -9   6   5     2904.39     3653.38    271.60 o 
  -8   6   5     2170.17     2381.23    275.00 o 
  -7   6   5     2318.76     2338.98    207.46 o 
  -6   6   5     4638.45     4194.91    271.69 o 
  -5   6   5     1311.47     1359.76    429.75 o 
  -4   6   5     7279.10     6523.71    496.78 o 
  -3   6   5      965.03      996.80    159.25 o 
  -2   6   5     6950.88     6174.62    341.22 o 
  -1   6   5      129.67      177.17    158.69 o 
   0   6   5     1970.47     2109.59    245.40 o 
   1   6   5     1103.72     1035.73    122.85 o 
   2   6   5      550.10      434.48    135.46 o 
   3   6   5      249.52      151.90    127.86 o 
   4   6   5     1455.00     1333.62    135.48 o 
   5   6   5       20.31       88.42    101.65 o 
   6   6   5     1747.61     2023.30    181.85 o 
   7   6   5      137.94      192.99    120.57 o 
   8   6   5      637.81      701.37    145.93 o 
   9   6   5        8.00        3.15    122.34 o 
  10   6   5      210.83      271.46    142.63 o 
  11   6   5        1.24     -104.98    141.01 o 
  12   6   5       72.08      269.88    158.12 o 
  13   6   5       35.77       -9.17    225.72 o 
 -17   7   5      173.87      278.18    172.70 o 
 -16   7   5      874.91     1067.59    193.22 o 
 -15   7   5      119.86      122.26    176.43 o 
 -14   7   5        1.42      239.91    155.74 o 
 -13   7   5      427.06      283.87    230.65 o 
 -12   7   5     1483.59     1720.55    362.72 o 
 -11   7   5      478.94      573.52    177.91 o 
 -10   7   5      204.36      451.54    210.93 o 
  -9   7   5     1084.69     1363.57    195.45 o 
  -8   7   5     2543.67     2360.35    229.30 o 
  -7   7   5      587.24      583.93    309.50 o 
  -6   7   5      392.44      358.68    224.73 o 
  -5   7   5     2049.87     1867.93    194.49 o 
  -4   7   5      639.95      556.17    202.06 o 
  -3   7   5     1016.92      931.58    159.10 o 
  -2   7   5     4068.41     3794.56    397.22 o 
  -1   7   5       27.10      -85.98    178.41 o 
   0   7   5     5105.88     4800.63    227.80 o 
   1   7   5       34.31       41.40    256.27 o 
   2   7   5      324.39      208.62    130.60 o 
   3   7   5       77.28      124.29    183.33 o 
   4   7   5     4583.49     4251.33    553.94 o 
   5   7   5      569.61      202.09    191.22 o 
   6   7   5      196.87       63.46    144.23 o 
   7   7   5     2561.40     2416.36    545.07 o 
   8   7   5       16.03      112.40    126.56 o 
   9   7   5      622.09      613.12    148.77 o 
  10   7   5        3.62     -185.41    185.41 o 
  11   7   5       60.96        8.38    246.38 o 
  12   7   5        6.79       45.47    153.36 o 
 -16   8   5      141.32      222.62    158.19 o 
 -15   8   5       37.11      242.27    224.73 o 
 -14   8   5        7.11      256.75    153.46 o 
 -13   8   5      330.19      287.86    172.49 o 
 -12   8   5     1023.11     1123.08    240.50 o 
 -11   8   5      438.42      344.04    180.60 o 
 -10   8   5     2078.01     2270.10    245.56 o 
  -9   8   5      160.40      345.73    158.44 o 
  -8   8   5     2356.45     2211.76    238.53 o 
  -7   8   5       60.29       39.02    129.43 o 
  -6   8   5      896.64      755.05    166.98 o 
  -5   8   5     2611.00     2199.64    216.26 o 
  -4   8   5     6304.94     5818.08    352.13 o 
  -3   8   5      965.70     1333.20    302.60 o 
  -2   8   5     8106.90     7660.51    417.35 o 
  -1   8   5      188.40      269.02    249.37 o 
   0   8   5     1003.52      944.28    175.45 o 
   1   8   5      483.31      349.21    215.86 o 
   2   8   5       36.80       -5.17    121.71 o 
   3   8   5      132.91      202.01    187.28 o 
   4   8   5     3883.41     3242.02    274.19 o 
   5   8   5      149.54      161.29    286.83 o 
   6   8   5     2622.90     2785.44    394.27 o 
   7   8   5       46.51       54.09    156.78 o 
   8   8   5      519.10      409.13    173.51 o 
   9   8   5       10.10      217.38    286.83 o 
  10   8   5       78.32       33.74    353.85 o 
  11   8   5       16.89     -104.22    253.32 o 
  12   8   5      132.03      180.82    191.57 o 
 -16   9   5      114.61      381.92    183.30 o 
 -15   9   5      595.58      827.52    195.46 o 
 -14   9   5        0.20      131.58    158.19 o 
 -13   9   5       20.56      -49.36    144.25 o 
 -12   9   5       29.59      -29.94    114.10 o 
 -11   9   5     1350.60     1451.66    159.51 o 
 -10   9   5        2.49      -51.85    122.02 o 
  -9   9   5      254.68      390.75    170.72 o 
  -8   9   5      149.51      292.45    160.53 o 
  -7   9   5       91.42      -22.52    195.16 o 
  -6   9   5      941.04      688.59    165.60 o 
  -5   9   5       39.37      -25.30    128.58 o 
  -4   9   5       90.82       28.30    131.64 o 
  -3   9   5      170.60      223.07    146.08 o 
  -2   9   5     2135.06     1955.83    304.57 o 
  -1   9   5       14.48     -120.04    120.04 o 
   0   9   5     3745.37     3811.06    646.60 o 
   1   9   5      787.01     1041.36    185.85 o 
   2   9   5       42.59       72.43    150.81 o 
   3   9   5      435.18      508.63    159.27 o 
   4   9   5     2106.10     1800.06    264.16 o 
   5   9   5      532.10      928.02    355.83 o 
   6   9   5     1387.86     1335.72    216.94 o 
   7   9   5      850.04      689.07    193.62 o 
   8   9   5       17.19     -151.10    151.10 o 
   9   9   5        1.35      -49.28    171.30 o 
  10   9   5       89.55       -1.97    171.45 o 
  11   9   5       97.10      206.22    187.63 o 
 -15  10   5      139.66      245.30    186.09 o 
 -14  10   5        1.89      -42.62    134.33 o 
 -13  10   5      448.36      494.73    147.03 o 
 -12  10   5      993.35     1444.78    171.41 o 
 -11  10   5      939.75     1275.15    159.31 o 
 -10  10   5     5804.56     6018.39    487.43 o 
  -9  10   5       28.64      257.89    104.37 o 
  -8  10   5     2206.42     2190.87    157.99 o 
  -7  10   5      203.79      288.59    155.54 o 
  -6  10   5       34.49     -121.45    126.03 o 
  -5  10   5      322.75      212.42    138.21 o 
  -4  10   5     1031.69      948.21    189.93 o 
  -3  10   5      890.72      843.72    281.90 o 
  -2  10   5     1365.34     1206.99    191.46 o 
  -1  10   5      544.56      750.82    182.68 o 
   0  10   5      260.45      251.94    145.80 o 
   1  10   5      156.28      107.13    144.81 o 
   2  10   5     2617.39     2781.69    262.93 o 
   3  10   5       70.33      129.45    151.15 o 
   4  10   5     5004.75     5359.28    463.26 o 
   5  10   5      622.72      688.09    189.60 o 
   6  10   5     1577.11     1898.66    256.27 o 
   7  10   5      250.95      374.29    405.11 o 
   8  10   5       56.09      -23.21    157.25 o 
   9  10   5        1.01     -156.17    163.43 o 
  10  10   5        5.70     -219.80    219.80 o 
  11  10   5        0.28      -48.61    180.03 o 
 -14  11   5      578.94      693.30    172.38 o 
 -13  11   5      471.67      685.17    161.17 o 
 -12  11   5      134.46      -24.16    124.91 o 
 -11  11   5       70.00      187.02    131.43 o 
 -10  11   5       49.66      145.52    121.65 o 
  -9  11   5       65.52      -50.45    106.30 o 
  -8  11   5      231.37       88.61     96.82 o 
  -7  11   5     1069.93      736.98    117.52 o 
  -6  11   5      206.93      155.64    110.53 o 
  -5  11   5       46.78       71.05    123.58 o 
  -4  11   5       20.63        1.59    101.89 o 
  -3  11   5     3105.92     3435.06    564.32 o 
  -2  11   5       32.99      -88.34     88.34 o 
  -1  11   5       52.52        8.24     96.23 o 
   0  11   5      305.88      220.84    108.86 o 
   1  11   5     3910.52     4224.40    608.16 o 
   2  11   5      732.69      907.97    204.19 o 
   3  11   5     3076.58     3808.94    583.51 o 
   4  11   5      126.80      245.18    174.46 o 
   5  11   5       20.12       55.61    164.81 o 
   6  11   5       89.64       76.32    232.62 o 
   7  11   5      177.60      323.27    198.15 o 
   8  11   5       67.41     -152.96    152.96 o 
   9  11   5       11.46        7.89    333.15 o 
  10  11   5      186.22      218.05    204.78 o 
 -13  12   5        4.10       32.80    145.56 o 
 -12  12   5        0.42       41.17    136.57 o 
 -11  12   5      213.65      161.94    134.64 o 
 -10  12   5      398.78      438.01    134.90 o 
  -9  12   5      779.14      978.82    147.45 o 
  -8  12   5      375.95      501.75    122.98 o 
  -7  12   5     1196.22     1168.68    133.49 o 
  -6  12   5     2594.39     2859.12    189.79 o 
  -5  12   5      438.99      293.28    118.90 o 
  -4  12   5     4111.90     4041.93    234.90 o 
  -3  12   5       22.88       14.59    103.90 o 
  -2  12   5     1895.55     1941.00    242.37 o 
  -1  12   5       71.87      -40.09    103.10 o 
   0  12   5      200.35      318.18    113.45 o 
   1  12   5       10.64     -143.48    143.48 o 
   2  12   5      309.34      221.63    178.95 o 
   3  12   5      758.35      495.90    187.90 o 
   4  12   5      143.91      304.44    240.50 o 
   5  12   5       99.15       80.06    179.71 o 
   6  12   5      662.48      946.30    217.28 o 
   7  12   5      142.59      373.17    205.55 o 
   8  12   5      212.39       65.90    189.41 o 
   9  12   5       43.86      245.63    202.09 o 
 -12  13   5       46.78       42.48    150.70 o 
 -11  13   5       35.52      -70.84    126.99 o 
 -10  13   5       47.04      117.05    131.60 o 
  -9  13   5       21.36       81.43    173.17 o 
  -8  13   5      472.86      594.81    135.06 o 
  -7  13   5     1149.11     1311.22    156.19 o 
  -6  13   5      319.82      303.80    111.61 o 
  -5  13   5      324.93      168.60    138.71 o 
  -4  13   5        0.36      -38.56    107.00 o 
  -3  13   5       15.26      208.38    134.42 o 
  -2  13   5       90.56       97.88    113.03 o 
  -1  13   5      391.69      343.37    124.25 o 
   0  13   5      614.97      433.88    180.89 o 
   1  13   5     1579.72     1601.51    243.89 o 
   2  13   5      410.75      356.29    179.00 o 
   3  13   5      663.60      673.14    197.32 o 
   4  13   5      493.00      391.23    365.68 o 
   5  13   5       72.38      160.98    188.30 o 
   6  13   5      358.99      499.98    210.77 o 
   7  13   5       42.28       80.54    198.71 o 
   8  13   5        3.95       -1.09    193.35 o 
 -11  14   5       17.78      -20.00    143.51 o 
 -10  14   5       97.61      177.69    144.12 o 
  -9  14   5      135.17      218.13    135.47 o 
  -8  14   5      306.91      152.52    128.19 o 
  -7  14   5      151.74      430.28    133.55 o 
  -6  14   5      514.04      693.77    139.62 o 
  -5  14   5       78.57       27.28    132.96 o 
  -4  14   5      158.87       -8.43    121.07 o 
  -3  14   5       10.28       20.47    119.24 o 
  -2  14   5       53.81       -4.91    118.44 o 
  -1  14   5      401.20      434.32    183.86 o 
   0  14   5       93.30      112.80    171.88 o 
   1  14   5       26.14       16.58    189.24 o 
   2  14   5      251.65      206.09    182.02 o 
   3  14   5      339.61      193.29    193.70 o 
   4  14   5      539.18      479.16    225.72 o 
   5  14   5        7.33       64.92    191.58 o 
   6  14   5      231.17      183.82    318.37 o 
   7  14   5        1.05     -143.91    184.52 o 
  -9  15   5       35.84      -15.12    132.48 o 
  -8  15   5       17.84       81.58    128.98 o 
  -7  15   5      290.85      267.61    135.82 o 
  -6  15   5      186.20      366.77    158.17 o 
  -5  15   5      472.64      657.64    188.26 o 
  -4  15   5      258.80      370.70    147.23 o 
  -3  15   5       40.83       -0.01    126.67 o 
  -2  15   5       37.16      -96.86    126.84 o 
  -1  15   5      259.05      576.09    196.34 o 
   0  15   5      125.90      184.89    249.37 o 
   1  15   5      968.14     1433.58    258.19 o 
   2  15   5        7.44      304.80    237.55 o 
   3  15   5      246.38      369.49    197.32 o 
   4  15   5      304.71      240.08    203.54 o 
   5  15   5      190.57      140.41    287.81 o 
  -7  16   5        0.06       76.02    155.95 o 
  -6  16   5      116.00      -60.56    158.17 o 
  -5  16   5       32.41       98.04    159.14 o 
  -4  16   5       22.59      225.16    157.66 o 
  -3  16   5       48.79      107.45    141.69 o 
  -2  16   5        7.44      119.32    184.94 o 
  -1  16   5      292.33      181.62    201.70 o 
   0  16   5      115.08      372.00    287.81 o 
   1  16   5        5.16      -81.60    182.23 o 
   2  16   5       53.13       -2.01    201.75 o 
   3  16   5      156.45      233.00    206.93 o 
 -15   0   6      345.26      421.86    167.56 o 
 -14   0   6      809.28     1005.38    203.05 o 
 -13   0   6       35.66      -21.68    141.94 o 
 -12   0   6     2094.17     2215.77    246.42 o 
 -11   0   6     2109.70     2326.17    238.53 o 
 -10   0   6    13145.11    13292.68    764.88 o 
  -9   0   6       80.96      126.79     97.91 o 
  -8   0   6    21059.47    20038.71    814.71 o 
  -7   0   6    10738.71    10993.46    483.41 o 
  -6   0   6     6696.81     6364.63    308.25 o 
  -5   0   6     4520.29     4262.84    233.98 o 
  -4   0   6     4152.12     4173.23    449.46 o 
  -3   0   6    14438.43    12865.78    562.82 o 
  -2   0   6      688.63      536.23    251.34 o 
  -1   0   6    26050.52    25680.37   1014.39 o 
   0   0   6       21.12       49.50     90.48 o 
   1   0   6     1173.46     1022.70    143.66 o 
   2   0   6     1238.11     1319.65    165.81 o 
   3   0   6       26.44      422.60    130.67 o 
   4   0   6     9715.59    10596.96    508.77 o 
   5   0   6      451.05      350.92    139.46 o 
   6   0   6      302.38       35.14    133.56 o 
   7   0   6      318.68      120.25    240.50 o 
   8   0   6      899.47     1137.46    321.33 o 
   9   0   6        4.04     -108.42    252.33 o 
  10   0   6      284.20      130.11    289.79 o 
  11   0   6       69.82      344.98    360.75 o 
  12   0   6       37.05      -43.37    337.10 o 
 -17   1   6        2.53      275.99    201.08 o 
 -16   1   6        0.36       35.48    181.36 o 
 -15   1   6      101.23      321.33    189.25 o 
 -14   1   6      311.32      437.64    183.33 o 
 -13   1   6      181.93      -27.60    151.79 o 
 -12   1   6        1.67       -1.90    115.09 o 
 -11   1   6      964.40     1128.03    207.80 o 
 -10   1   6     1674.56     1732.27    127.78 o 
  -9   1   6     1151.56     1053.78    110.84 o 
  -8   1   6      329.42      324.30    108.50 o 
  -7   1   6     1987.75     1817.86    106.37 o 
  -6   1   6      805.14      870.09     79.53 o 
  -5   1   6     2369.56     2238.58    112.89 o 
  -4   1   6      231.02      427.76     63.76 o 
  -3   1   6       35.29      -13.47     54.92 o 
  -2   1   6     1507.16     1467.69    124.91 o 
  -1   1   6       12.69       53.46     60.75 o 
   0   1   6      635.12      638.93     83.23 o 
   1   1   6      133.51      181.85     73.21 o 
   2   1   6        2.50       51.92     85.65 o 
   3   1   6     1339.21     1255.11    119.68 o 
   4   1   6       16.56      -49.26     84.17 o 
   5   1   6       22.22       64.64     91.93 o 
   6   1   6      663.88      795.02    141.92 o 
   7   1   6      238.57      377.90    125.08 o 
   8   1   6       11.05       -9.77    174.44 o 
   9   1   6      129.55      -97.46    195.84 o 
  10   1   6       78.33       93.97    209.35 o 
  11   1   6        0.00       -7.86    227.37 o 
  12   1   6       20.39       -0.12    248.58 o 
 -18   2   6      826.39      851.61    248.39 o 
 -17   2   6      391.36      404.90    168.35 o 
 -16   2   6      181.36       61.73    150.54 o 
 -15   2   6      591.14      747.83    198.12 o 
 -14   2   6        9.72      -81.84    147.85 o 
 -13   2   6       91.56      155.83    139.25 o 
 -12   2   6     1806.41     1872.67    262.19 o 
 -11   2   6     6159.58     6175.43    342.40 o 
 -10   2   6    16884.50    16891.80    724.42 o 
  -9   2   6     3474.85     4058.35    350.90 o 
  -8   2   6    10533.07    11165.19    505.77 o 
  -7   2   6     3780.20     3931.77    485.93 o 
  -6   2   6      264.20      149.69     78.03 o 
  -5   2   6     5926.56     5918.74    205.53 o 
  -4   2   6      379.05      354.32     62.80 o 
  -3   2   6     1172.81      997.65     82.44 o 
  -2   2   6      244.56      339.75     66.92 o 
  -1   2   6     5271.21     5090.23    199.18 o 
   0   2   6     4786.83     4802.71    192.01 o 
   1   2   6     1268.50     1191.38    106.13 o 
   2   2   6     8656.50     8703.43    300.16 o 
   3   2   6     1538.06     1552.07    157.35 o 
   4   2   6     1457.94     1366.44    144.63 o 
   5   2   6     4529.53     5043.52    268.67 o 
   6   2   6      902.87      940.90    150.02 o 
   7   2   6      329.67      438.53    134.14 o 
   8   2   6      118.88      206.56    190.85 o 
   9   2   6        5.90      -60.20    203.05 o 
  10   2   6        2.88      186.96    245.43 o 
  11   2   6       15.10       63.50    227.63 o 
  12   2   6        1.57     -228.92    228.92 o 
 -17   3   6       58.77      279.93    228.67 o 
 -16   3   6      370.48      550.81    326.26 o 
 -15   3   6     1144.89     1418.55    207.78 o 
 -14   3   6      195.96      349.40    157.90 o 
 -13   3   6      398.23      402.61    191.22 o 
 -12   3   6      669.80      604.18    154.69 o 
 -11   3   6       22.05      122.88    131.87 o 
 -10   3   6     1011.11     1102.06    289.79 o 
  -9   3   6     4591.87     4207.55    272.31 o 
  -8   3   6       83.52      145.40    162.63 o 
  -7   3   6     2142.78     2112.34    459.32 o 
  -6   3   6     1325.98     1472.13    155.99 o 
  -5   3   6      518.21      511.75    169.41 o 
  -4   3   6      321.75      472.80     88.13 o 
  -3   3   6       12.61      -36.22     69.03 o 
  -2   3   6     1075.07     1303.86    184.27 o 
  -1   3   6     3329.38     3250.99    150.54 o 
   0   3   6      436.56      335.92     80.18 o 
   1   3   6     3289.20     3349.50    161.48 o 
   2   3   6      858.50     1105.93    109.25 o 
   3   3   6      801.56      799.93    107.26 o 
   4   3   6      106.74      329.82    118.59 o 
   5   3   6       24.16       20.83    108.83 o 
   6   3   6       23.33     -131.10    131.10 o 
   7   3   6      296.67      721.38    147.35 o 
   8   3   6      145.38      115.96    135.25 o 
   9   3   6        2.66      -35.21    187.49 o 
  10   3   6       68.96     -202.08    279.93 o 
  11   3   6       12.64      277.03    226.40 o 
  12   3   6        0.85     -210.59    222.14 o 
 -17   4   6      508.90      630.83    256.27 o 
 -16   4   6      564.11      762.90    260.22 o 
 -15   4   6      305.52      224.04    165.87 o 
 -14   4   6       11.99      -33.67    148.94 o 
 -13   4   6      955.06     1212.63    310.48 o 
 -12   4   6      113.57      -19.64    131.02 o 
 -11   4   6     2173.21     2101.68    216.60 o 
 -10   4   6    10944.01    11526.78    550.50 o 
  -9   4   6       10.83       29.31    123.75 o 
  -8   4   6    11872.97    12639.13    576.51 o 
  -7   4   6     3565.65     3329.07    353.85 o 
  -6   4   6     2193.28     2118.11    557.89 o 
  -5   4   6      686.44      199.15    108.92 o 
  -4   4   6     1825.70     1523.80    130.24 o 
  -3   4   6      981.26      978.88    122.46 o 
  -2   4   6       46.88       87.44     74.93 o 
  -1   4   6     2597.13     2336.08    207.24 o 
   0   4   6     5758.81     6131.66    268.77 o 
   1   4   6     3601.49     3608.01    197.27 o 
   2   4   6     4397.55     4623.59    231.60 o 
   3   4   6     2739.27     3193.19    205.38 o 
   4   4   6      175.25      132.09    108.67 o 
   5   4   6        0.95     -136.73    151.64 o 
   6   4   6      792.36      658.74    145.28 o 
   7   4   6      111.10      183.57    124.33 o 
   8   4   6      318.98      200.86    290.92 o 
   9   4   6       65.39       75.09    138.79 o 
  10   4   6       12.76     -168.07    192.30 o 
  11   4   6        3.58     -133.02    282.89 o 
  12   4   6       39.72     -203.78    216.62 o 
 -17   5   6      119.79      147.43    162.79 o 
 -16   5   6      153.25       78.85    242.47 o 
 -15   5   6      498.94     1107.89    283.87 o 
 -14   5   6       48.98      -90.43    177.42 o 
 -13   5   6     1109.75     1069.94    203.19 o 
 -12   5   6      293.97      160.43    146.94 o 
 -11   5   6     1573.10     1135.64    299.64 o 
 -10   5   6        0.39       80.28    197.13 o 
  -9   5   6     1538.88     1579.53    236.56 o 
  -8   5   6      192.33      -24.15    125.79 o 
  -7   5   6     4228.25     4196.68    302.60 o 
  -6   5   6      415.07      356.81    126.23 o 
  -5   5   6       17.90      -41.03    221.77 o 
  -4   5   6        4.51      -83.71    112.20 o 
  -3   5   6       90.30       40.19     79.86 o 
  -2   5   6       78.95       38.70    133.65 o 
  -1   5   6     7086.07     7339.54    305.45 o 
   0   5   6      242.57      267.95     88.80 o 
   1   5   6     2376.01     2574.10    166.72 o 
   2   5   6     1457.38     1948.21    502.69 o 
   3   5   6     1111.45     1310.33    189.45 o 
   4   5   6      483.08      496.34    159.05 o 
   5   5   6      532.37      532.33    162.45 o 
   6   5   6      458.36      655.67    171.70 o 
   7   5   6      112.28       65.03    129.21 o 
   8   5   6      130.89       88.79    136.44 o 
   9   5   6        0.49       35.55    132.04 o 
  10   5   6       14.95      -47.57    132.19 o 
  11   5   6        2.87      149.60    206.86 o 
  12   5   6       26.24       34.45    224.82 o 
 -17   6   6      405.61      419.44    184.91 o 
 -16   6   6      178.64      210.93    240.50 o 
 -15   6   6       73.55     -106.45    206.99 o 
 -14   6   6      142.58       91.36    181.22 o 
 -13   6   6     1414.47     1701.33    495.79 o 
 -12   6   6      264.83      341.67    169.77 o 
 -11   6   6     1022.46      998.56    194.32 o 
 -10   6   6     1000.64     1292.76    203.54 o 
  -9   6   6     1725.46     1638.16    326.26 o 
  -8   6   6    20764.58    19580.82    847.90 o 
  -7   6   6     4666.86     4295.00    290.19 o 
  -6   6   6     3938.65     4048.37    280.31 o 
  -5   6   6        2.04       39.96    115.90 o 
  -4   6   6     1727.88     1676.70    419.89 o 
  -3   6   6     1589.75     1638.68    188.04 o 
  -2   6   6       99.70      180.21    136.33 o 
  -1   6   6     3776.54     3890.20    314.39 o 
   0   6   6     1787.26     1790.44    207.34 o 
   1   6   6     3116.00     3543.57    384.41 o 
   2   6   6       16.70      -76.97    133.03 o 
   3   6   6       28.34      119.65    132.00 o 
   4   6   6       13.93       28.44    135.96 o 
   5   6   6      114.25      216.09    161.65 o 
   6   6   6     1045.71     1174.58    448.48 o 
   7   6   6       52.27      -57.79    211.92 o 
   8   6   6     1084.96     1506.07    222.33 o 
   9   6   6       12.51      102.46    165.18 o 
  10   6   6        1.04      -31.54    165.59 o 
  11   6   6       40.62      -65.05    252.33 o 
 -16   7   6       31.10      104.75    159.14 o 
 -15   7   6       23.75     -116.31    218.82 o 
 -14   7   6        3.82      277.96    218.82 o 
 -13   7   6      176.80      140.58    175.74 o 
 -12   7   6       68.20      120.80    168.29 o 
 -11   7   6     1947.43     1950.08    415.95 o 
 -10   7   6      257.60      163.07    158.72 o 
  -9   7   6     2722.98     2932.17    262.33 o 
  -8   7   6     1801.45     1508.31    202.97 o 
  -7   7   6     1873.78     1631.55    200.56 o 
  -6   7   6      172.36      272.70    142.82 o 
  -5   7   6     4673.27     4793.38    315.79 o 
  -4   7   6     1922.50     1763.12    209.83 o 
  -3   7   6     3726.97     4041.34    289.13 o 
  -2   7   6     6261.53     6527.85    378.90 o 
  -1   7   6      177.33      145.14     96.39 o 
   0   7   6     3130.68     3012.33    257.05 o 
   1   7   6      528.76      714.54    163.01 o 
   2   7   6       52.10       16.28    170.52 o 
   3   7   6       60.03     -102.39    128.60 o 
   4   7   6       36.99      116.93    151.52 o 
   5   7   6      918.98     1078.32    197.48 o 
   6   7   6       50.58      341.24    166.65 o 
   7   7   6      391.66      586.79    176.49 o 
   8   7   6       90.54      -75.02    151.57 o 
   9   7   6       90.60       75.57    163.78 o 
  10   7   6       94.63      162.88    268.10 o 
  11   7   6       26.93       60.23    182.35 o 
 -16   8   6       13.02      -58.58    160.86 o 
 -15   8   6      569.16      663.60    192.60 o 
 -14   8   6        0.75      113.76    143.97 o 
 -13   8   6      531.38      674.19    266.13 o 
 -12   8   6       28.92       94.82    179.54 o 
 -11   8   6     3641.40     3800.89    320.54 o 
 -10   8   6     2101.14     1842.43    241.20 o 
  -9   8   6       32.33      303.40    170.17 o 
  -8   8   6     1925.89     1971.05    228.25 o 
  -7   8   6      220.58      114.70    184.32 o 
  -6   8   6      611.87      447.28    333.15 o 
  -5   8   6     1672.26     1876.35    223.29 o 
  -4   8   6     5717.21     5196.97    512.55 o 
  -3   8   6      558.14      583.13    160.28 o 
  -2   8   6       33.52       98.86    151.65 o 
  -1   8   6      436.36      480.97    113.37 o 
   0   8   6     1753.26     1964.33    236.04 o 
   1   8   6     1528.09     1203.20    195.09 o 
   2   8   6      678.16      540.75    166.27 o 
   3   8   6      234.70      290.39    163.34 o 
   4   8   6      191.00        2.85    153.93 o 
   5   8   6      368.87      535.92    179.79 o 
   6   8   6       18.81      252.72    179.50 o 
   7   8   6       55.63       70.60    165.16 o 
   8   8   6        9.76      -38.65    158.84 o 
   9   8   6        0.55     -162.93    162.93 o 
  10   8   6       10.81     -120.51    176.44 o 
 -15   9   6      240.91      160.53    180.63 o 
 -14   9   6      101.13      175.97    173.74 o 
 -13   9   6      890.55      728.57    175.24 o 
 -12   9   6        2.61       57.17    228.67 o 
 -11   9   6     3736.17     4410.72    764.88 o 
 -10   9   6      820.46      847.49    211.74 o 
  -9   9   6     1264.12     1307.62    285.84 o 
  -8   9   6      272.98      413.34    275.99 o 
  -7   9   6      166.61      160.87    158.15 o 
  -6   9   6      929.55      877.61    184.02 o 
  -5   9   6      785.21     1104.33    204.48 o 
  -4   9   6        2.31     -142.99    142.99 o 
  -3   9   6     1671.92     1836.94    229.51 o 
  -2   9   6     1648.19     1927.31    230.75 o 
  -1   9   6     1288.14     1008.65    199.82 o 
   0   9   6        4.78     -146.50    214.87 o 
   1   9   6     2245.55     2724.14    653.50 o 
   2   9   6      104.56      -94.93    148.36 o 
   3   9   6     2530.37     2436.42    387.37 o 
   4   9   6      884.70     1240.43    213.70 o 
   5   9   6      853.80     1239.66    220.24 o 
   6   9   6      662.77      963.12    213.04 o 
   7   9   6       17.72       83.45    162.52 o 
   8   9   6      109.51      107.83    169.76 o 
   9   9   6        2.03      -33.24    178.20 o 
  10   9   6       21.57     -170.82    170.82 o 
 -14  10   6      458.85      454.83    191.21 o 
 -13  10   6       26.51      -42.45    160.55 o 
 -12  10   6      200.40      324.42    167.24 o 
 -11  10   6      314.82      604.96    166.22 o 
 -10  10   6     1075.08      990.55    228.22 o 
  -9  10   6      120.72       65.62    202.06 o 
  -8  10   6     1126.36     1239.86    406.09 o 
  -7  10   6     2584.20     2532.16    265.05 o 
  -6  10   6       30.80     -188.26    188.26 o 
  -5  10   6     1544.96     2087.62    252.58 o 
  -4  10   6      325.87      262.45    167.25 o 
  -3  10   6      551.68      469.83    173.87 o 
  -2  10   6      351.47      495.96    188.96 o 
  -1  10   6     2163.53     2794.02    276.06 o 
   0  10   6      246.84      406.71    180.26 o 
   1  10   6       19.24      110.98    294.71 o 
   2  10   6        0.32     -148.28    149.12 o 
   3  10   6       59.67      270.54    180.88 o 
   4  10   6        9.79     -167.56    167.56 o 
   5  10   6       11.07     -225.28    255.29 o 
   6  10   6       28.08      -61.10    179.39 o 
   7  10   6        1.46       34.41    175.77 o 
   8  10   6       12.27       50.99    280.91 o 
   9  10   6       86.80      278.22    206.37 o 
 -13  11   6      261.32      423.31    186.02 o 
 -12  11   6       38.81      329.05    247.40 o 
 -11  11   6     1139.94     1038.60    196.87 o 
 -10  11   6       11.35      -70.97    386.38 o 
  -9  11   6     1977.92     1776.60    188.48 o 
  -8  11   6        1.27      191.69    176.21 o 
  -7  11   6      667.00      913.74    385.40 o 
  -6  11   6       95.16      331.97    186.60 o 
  -5  11   6      271.14      301.16    254.30 o 
  -4  11   6      410.52      237.88    182.47 o 
  -3  11   6      843.18     1026.83    216.07 o 
  -2  11   6     1181.94     1060.13    206.41 o 
  -1  11   6      869.60      656.03    191.35 o 
   0  11   6      711.86      397.59    182.68 o 
   1  11   6      541.98      571.06    197.16 o 
   2  11   6      168.05      136.21    177.27 o 
   3  11   6      877.67      855.51    214.33 o 
   4  11   6      361.66       97.20    189.25 o 
   5  11   6        7.97     -158.49    201.08 o 
   6  11   6      163.11      189.89    197.03 o 
   7  11   6       37.49      161.72    197.49 o 
   8  11   6        2.71      169.30    192.64 o 
 -12  12   6      115.06      194.65    172.04 o 
 -11  12   6      325.76      276.92    164.66 o 
 -10  12   6       73.07      -25.31    148.45 o 
  -9  12   6       58.74      140.16    148.84 o 
  -8  12   6       22.25        3.85    128.78 o 
  -7  12   6     1181.80     1106.02    163.98 o 
  -6  12   6      115.18      230.54    124.05 o 
  -5  12   6     1100.15     1189.10    162.07 o 
  -4  12   6      388.94      375.26    127.92 o 
  -3  12   6      422.43      473.59    215.71 o 
  -2  12   6     1082.01     1403.87    169.65 o 
  -1  12   6      674.40      637.46    141.74 o 
   0  12   6      651.61      719.19    218.19 o 
   1  12   6       99.71      -60.93    169.25 o 
   2  12   6       63.41       23.53    172.10 o 
   3  12   6       59.86      430.68    230.65 o 
   4  12   6       38.06      -51.28    173.17 o 
   5  12   6        8.22      -18.53    185.65 o 
   6  12   6       28.23      126.81    193.25 o 
   7  12   6        2.31      326.64    210.72 o 
 -11  13   6       85.92     -100.87    157.73 o 
 -10  13   6       64.30        1.77    148.20 o 
  -9  13   6     1066.51      999.40    185.79 o 
  -8  13   6      319.30      598.08    167.97 o 
  -7  13   6      876.13     1333.31    250.28 o 
  -6  13   6        2.07      125.37    132.46 o 
  -5  13   6      452.73      560.12    208.57 o 
  -4  13   6      367.70      483.47    144.34 o 
  -3  13   6       71.82       98.42    129.36 o 
  -2  13   6      784.18      905.61    155.52 o 
  -1  13   6      352.35      250.00    194.61 o 
   0  13   6      469.94      152.67    315.41 o 
   1  13   6      248.28      251.81    193.94 o 
   2  13   6       38.73     -151.27    177.18 o 
   3  13   6       37.63      -56.77    200.11 o 
   4  13   6       73.78      278.42    311.47 o 
   5  13   6      111.51      135.71    195.39 o 
   6  13   6        8.90     -101.93    506.63 o 
 -10  14   6       25.19       80.99    165.59 o 
  -9  14   6      114.74      165.63    158.62 o 
  -8  14   6       29.26     -108.95    152.63 o 
  -7  14   6      206.20      137.61    184.32 o 
  -6  14   6      878.12      772.03    171.94 o 
  -5  14   6      613.80      904.32    174.15 o 
  -4  14   6     1763.09     2126.85    337.28 o 
  -3  14   6       86.45     -103.35    135.48 o 
  -2  14   6      609.33      623.25    222.41 o 
  -1  14   6       53.86     -173.63    173.63 o 
   0  14   6        2.20       12.86    187.17 o 
   1  14   6        2.96     -173.21    173.21 o 
   2  14   6       63.98      288.51    205.16 o 
   3  14   6        2.99      206.73    346.95 o 
   4  14   6       78.15        3.58    195.22 o 
  -8  15   6        0.63       39.16    166.58 o 
  -7  15   6       79.79      283.18    171.03 o 
  -6  15   6        0.30     -215.12    299.64 o 
  -5  15   6      122.58       70.52    143.61 o 
  -4  15   6       23.73       81.09    139.99 o 
  -3  15   6        6.20       52.32    203.77 o 
  -2  15   6       14.35      -18.20    300.63 o 
  -1  15   6      371.96      495.55    227.93 o 
   0  15   6        4.14       33.97    210.16 o 
   1  15   6      696.86      724.02    345.97 o 
   2  15   6      217.86      244.73    390.32 o 
 -17   1   7      210.68      431.72    264.16 o 
 -16   1   7      618.12      530.29    266.13 o 
 -15   1   7     1082.33      691.94    277.96 o 
 -14   1   7      196.78      167.56    236.56 o 
 -13   1   7     2571.77     2612.01    388.35 o 
 -12   1   7       23.24      102.02    128.95 o 
 -11   1   7     1135.90     1342.90    148.28 o 
 -10   1   7     3518.65     3211.47    200.35 o 
  -9   1   7      188.93       86.94     97.03 o 
  -8   1   7       41.29       20.99    130.40 o 
  -7   1   7     5328.37     5278.82    535.83 o 
  -6   1   7       27.48       90.14     83.19 o 
  -5   1   7     2058.61     2143.09    204.04 o 
  -4   1   7     4351.96     4053.78    205.86 o 
  -3   1   7     1818.13     1483.05    105.05 o 
  -2   1   7    11024.98    11102.51    350.90 o 
  -1   1   7      526.55      536.86     85.14 o 
   0   1   7     6086.66     6278.63    235.22 o 
   1   1   7     4036.60     4063.25    187.22 o 
   2   1   7     1648.29     2051.32    154.50 o 
   3   1   7     2516.03     3003.29    167.74 o 
   4   1   7       44.12       96.13     97.40 o 
   5   1   7      123.37      172.93    117.52 o 
   6   1   7       19.47     -133.15    149.46 o 
   7   1   7      290.46      480.30    191.23 o 
   8   1   7      210.26      190.56    190.71 o 
   9   1   7       51.55       24.97    225.72 o 
  10   1   7      424.50      812.54    357.80 o 
  11   1   7        1.18     -264.16    264.16 o 
 -17   2   7       18.33       11.83    266.13 o 
 -16   2   7      138.37      358.78    277.96 o 
 -15   2   7      145.90      172.08    149.09 o 
 -14   2   7        2.54       12.15    146.59 o 
 -13   2   7        9.47      -18.31    168.55 o 
 -12   2   7       55.52      175.38    139.67 o 
 -11   2   7      354.74      312.47    192.20 o 
 -10   2   7      430.10      429.99    271.06 o 
  -9   2   7      840.72      748.41    120.31 o 
  -8   2   7     5202.34     5163.68    416.97 o 
  -7   2   7     3807.76     4250.09    395.86 o 
  -6   2   7       46.84       68.87     86.30 o 
  -5   2   7     1212.69     1497.17    132.44 o 
  -4   2   7      269.12      444.60     91.46 o 
  -3   2   7      178.55      133.10     86.65 o 
  -2   2   7      326.19      257.06     89.65 o 
  -1   2   7      950.14      895.66    220.08 o 
   0   2   7        5.78       -6.58    103.77 o 
   1   2   7      362.73      192.79     85.56 o 
   2   2   7      356.85      549.73    102.94 o 
   3   2   7      651.81      660.09    110.41 o 
   4   2   7      370.12      316.03    122.83 o 
   5   2   7       14.02      -36.45    111.16 o 
   6   2   7      188.14      245.67    128.36 o 
   7   2   7      243.88      270.17    186.58 o 
   8   2   7       18.76      -69.32    267.12 o 
   9   2   7      153.01      337.34    207.74 o 
  10   2   7        3.31     -190.32    190.32 o 
  11   2   7       28.54       56.65    217.77 o 
 -17   3   7      565.02      493.33    190.30 o 
 -16   3   7      257.85      299.62    178.96 o 
 -15   3   7     2832.28     2699.11    288.80 o 
 -14   3   7       36.14     -135.16    135.16 o 
 -13   3   7     1825.58     1768.31    216.62 o 
 -12   3   7      560.58      562.89    165.15 o 
 -11   3   7      136.19       70.53    250.36 o 
 -10   3   7     1046.05      692.29    153.65 o 
  -9   3   7      682.35      662.40    155.70 o 
  -8   3   7     1419.08     1406.13    176.01 o 
  -7   3   7      559.86      344.58     99.88 o 
  -6   3   7      305.93      409.25    105.11 o 
  -5   3   7       10.59       86.27     86.19 o 
  -4   3   7       92.77      214.14     89.14 o 
  -3   3   7       36.83      -37.53     81.79 o 
  -2   3   7     4541.97     4569.08    227.59 o 
  -1   3   7     1191.25     1297.90    131.48 o 
   0   3   7    10778.10    11004.79    419.27 o 
   1   3   7     4762.78     4850.74    241.77 o 
   2   3   7     2690.11     3099.31    195.80 o 
   3   3   7     3028.58     3106.94    256.82 o 
   4   3   7      280.33      590.79    161.41 o 
   5   3   7      108.12       11.50    131.59 o 
   6   3   7       33.67       77.24    162.71 o 
   7   3   7      465.72      547.36    153.42 o 
   8   3   7      117.42     -179.60    179.60 o 
   9   3   7      103.77      157.36    194.11 o 
  10   3   7      217.13      200.34    228.74 o 
 -16   4   7      858.30      691.16    199.21 o 
 -15   4   7      325.58      242.58    169.88 o 
 -14   4   7      518.13      631.65    184.48 o 
 -13   4   7      599.49      611.16    181.19 o 
 -12   4   7       58.88      215.98    156.42 o 
 -11   4   7      194.35       87.49    146.86 o 
 -10   4   7      105.23      185.96    332.17 o 
  -9   4   7     1209.93     1508.92    347.94 o 
  -8   4   7      116.01      -63.58    124.78 o 
  -7   4   7      870.31     1215.01    165.10 o 
  -6   4   7      515.80      687.42    118.26 o 
  -5   4   7       42.14       44.53     89.09 o 
  -4   4   7       15.72       49.73     87.29 o 
  -3   4   7      288.02      318.50     96.72 o 
  -2   4   7     3889.88     3756.55    205.83 o 
  -1   4   7     1571.01     1821.81    151.74 o 
   0   4   7     2841.65     2896.91    450.02 o 
   1   4   7     3479.96     3734.29    212.48 o 
   2   4   7        1.13      134.65    187.28 o 
   3   4   7      465.94      623.34    158.58 o 
   4   4   7      161.95      368.81    159.85 o 
   5   4   7      109.64      293.31    146.05 o 
   6   4   7       17.21        6.64    151.00 o 
   7   4   7      214.41      403.17    170.37 o 
   8   4   7       59.25       81.10    303.58 o 
   9   4   7       34.87      149.82    242.47 o 
  10   4   7        0.16      534.23    295.70 o 
 -16   5   7      395.28      762.90    254.30 o 
 -15   5   7      887.26      852.80    219.79 o 
 -14   5   7      101.15      293.22    179.05 o 
 -13   5   7        3.37      -30.12    171.03 o 
 -12   5   7      556.67      877.06    188.43 o 
 -11   5   7       38.86     -138.81    138.81 o 
 -10   5   7       44.67      115.65    201.08 o 
  -9   5   7     4935.35     5188.02    342.92 o 
  -8   5   7     2950.96     3188.04    256.73 o 
  -7   5   7     2521.03     3063.07    250.79 o 
  -6   5   7      633.36      603.77    236.56 o 
  -5   5   7      364.48      369.97    111.97 o 
  -4   5   7      233.34      259.99    101.98 o 
  -3   5   7     1574.23     1579.11    146.92 o 
  -2   5   7     4061.13     3978.52    217.44 o 
  -1   5   7       49.53      166.69    109.86 o 
   0   5   7     6300.11     6916.33    319.43 o 
   1   5   7      441.62      466.54    155.79 o 
   2   5   7      363.01      328.47    152.65 o 
   3   5   7     1018.58      902.53    178.51 o 
   4   5   7      378.09      654.88    364.70 o 
   5   5   7       40.53      107.99    144.23 o 
   6   5   7      124.68       87.36    146.34 o 
   7   5   7        3.29       25.69    163.02 o 
   8   5   7      255.98      468.45    192.20 o 
   9   5   7       94.32        0.77    345.97 o 
  10   5   7      257.30      -90.68    256.27 o 
 -16   6   7      365.62      171.51    254.30 o 
 -15   6   7       76.95      323.30    230.65 o 
 -14   6   7      388.95      177.02    282.89 o 
 -13   6   7       10.48       71.53    177.42 o 
 -12   6   7      343.02      385.85    180.26 o 
 -11   6   7        0.48      -49.61    159.92 o 
 -10   6   7     1959.01     1979.93    235.23 o 
  -9   6   7      511.38      230.51    209.95 o 
  -8   6   7      769.63      679.67    166.32 o 
  -7   6   7      335.07      336.96    151.91 o 
  -6   6   7     1150.21     1253.88    195.69 o 
  -5   6   7     2020.25     1823.37    208.58 o 
  -4   6   7      594.23      714.87    252.01 o 
  -3   6   7     3753.99     4051.16    322.45 o 
  -2   6   7       59.29       49.02    100.89 o 
  -1   6   7     2406.45     2362.84    176.55 o 
   0   6   7       93.83      312.28    147.28 o 
   1   6   7      189.22      -32.72    127.94 o 
   2   6   7      499.25      470.61    165.15 o 
   3   6   7       11.49      -77.31    134.32 o 
   4   6   7       55.91      -62.34    139.12 o 
   5   6   7       46.76       71.05    153.46 o 
   6   6   7       16.59      -23.29    152.50 o 
   7   6   7      329.32      474.56    224.73 o 
   8   6   7        0.02      120.83    163.57 o 
   9   6   7      267.63      549.94    196.15 o 
 -15   7   7      894.70     1411.47    333.15 o 
 -14   7   7       56.08      318.67    208.94 o 
 -13   7   7        2.96       68.84    475.09 o 
 -12   7   7      174.51      324.29    192.88 o 
 -11   7   7        8.28      -70.45    174.32 o 
 -10   7   7       40.33     -154.06    154.06 o 
  -9   7   7      865.62      798.46    184.61 o 
  -8   7   7      200.24      357.03    157.52 o 
  -7   7   7      271.53      498.57    166.58 o 
  -6   7   7       11.47      199.39    159.24 o 
  -5   7   7      320.15      500.92    258.24 o 
  -4   7   7      303.12      527.86    162.81 o 
  -3   7   7      820.55      835.04    181.40 o 
  -2   7   7      884.63     1138.06    145.25 o 
  -1   7   7       71.77      -29.20    143.98 o 
   0   7   7     4265.67     4896.31    399.19 o 
   1   7   7     1355.00     1576.27    216.99 o 
   2   7   7      602.47      441.58    169.20 o 
   3   7   7      666.46      886.73    208.96 o 
   4   7   7      436.61      358.27    175.48 o 
   5   7   7      126.10      194.20    169.92 o 
   6   7   7       16.43       49.83    168.35 o 
   7   7   7      244.67      357.49    356.81 o 
   8   7   7      103.82     -143.28    171.44 o 
   9   7   7      214.47      495.33    202.21 o 
 -15   8   7        6.36      130.11    272.04 o 
 -14   8   7      603.79      776.70    277.96 o 
 -13   8   7       31.91      149.47    187.56 o 
 -12   8   7      678.48      782.08    222.05 o 
 -11   8   7      470.26      385.74    186.36 o 
 -10   8   7      241.91      254.50    218.82 o 
  -9   8   7      509.26      451.20    361.74 o 
  -8   8   7      406.75       -8.83    260.22 o 
  -7   8   7      348.20      450.37    166.56 o 
  -6   8   7     1455.16     1479.39    222.48 o 
  -5   8   7      782.05      856.92    187.42 o 
  -4   8   7      494.11      732.50    183.08 o 
  -3   8   7     4147.68     4579.20    327.06 o 
  -2   8   7        3.54      120.78    155.32 o 
  -1   8   7     1594.52     1376.20    214.16 o 
   0   8   7      130.09      230.43    161.18 o 
   1   8   7        2.31      201.60    159.40 o 
   2   8   7      840.46      953.58    197.62 o 
   3   8   7      280.92      454.70    171.65 o 
   4   8   7      130.62       61.00    161.07 o 
   5   8   7      595.96      506.32    407.08 o 
   6   8   7      108.02       61.61    183.56 o 
   7   8   7      222.91       81.95    244.44 o 
   8   8   7        0.34       16.76    179.35 o 
 -14   9   7       52.23     -220.79    220.79 o 
 -13   9   7      190.41       27.60    246.42 o 
 -12   9   7       15.27       67.50    362.72 o 
 -11   9   7       70.48      -82.62    179.67 o 
 -10   9   7      227.50      384.42    198.34 o 
  -9   9   7       88.17      201.71    547.04 o 
  -8   9   7       67.73      229.19    168.01 o 
  -7   9   7      158.38     -140.31    140.31 o 
  -6   9   7      631.89      624.36    212.90 o 
  -5   9   7      258.92      336.25    183.32 o 
  -4   9   7      683.60      627.38    192.17 o 
  -3   9   7      450.39      321.74    195.16 o 
  -2   9   7      396.56      632.12    287.81 o 
  -1   9   7        0.73       35.32    165.02 o 
   0   9   7     1798.62     2249.11    273.82 o 
   1   9   7      338.09      180.49    171.77 o 
   2   9   7      172.08      151.90    247.40 o 
   3   9   7      309.31      401.22    183.03 o 
   4   9   7       88.00      232.11    180.86 o 
   5   9   7        0.31     -126.91    195.16 o 
   6   9   7       35.37      214.35    318.37 o 
   7   9   7      291.21      275.46    242.47 o 
   8   9   7       25.55      325.82    198.80 o 
 -13  10   7       67.38      -61.38    207.98 o 
 -12  10   7     1077.25     1084.23    299.64 o 
 -11  10   7     1074.65     1102.23    257.26 o 
 -10  10   7       21.77        0.59    188.36 o 
  -9  10   7      670.66      740.29    213.82 o 
  -8  10   7        7.70       44.85    355.83 o 
  -7  10   7        5.42       35.40    255.29 o 
  -6  10   7       26.95     -105.04    273.03 o 
  -5  10   7      237.19        2.35    170.72 o 
  -4  10   7      257.28      238.57    175.40 o 
  -3  10   7      972.18      812.47    389.34 o 
  -2  10   7      449.13      498.50    189.19 o 
  -1  10   7      893.92     1201.20    234.12 o 
   0  10   7     1238.75     1397.10    238.35 o 
   1  10   7      943.96     1427.23    248.39 o 
   2  10   7      857.33      731.42    205.08 o 
   3  10   7      556.43      605.43    255.29 o 
   4  10   7       34.73       36.79    174.32 o 
   5  10   7      219.23      247.35    510.57 o 
   6  10   7      373.87      402.76    207.45 o 
   7  10   7       73.70      -45.49    406.09 o 
 -12  11   7      128.00      249.87    183.33 o 
 -11  11   7       58.23      176.02    262.19 o 
 -10  11   7       11.42     -175.90    175.90 o 
  -9  11   7        4.05     -186.38    186.38 o 
  -8  11   7      107.23      -39.62    187.28 o 
  -7  11   7      184.84      378.56    208.10 o 
  -6  11   7      145.75      296.20    202.33 o 
  -5  11   7       11.75     -164.96    169.47 o 
  -4  11   7       35.42        6.90    180.94 o 
  -3  11   7     1229.27     1085.66    234.04 o 
  -2  11   7      550.55      985.54    233.49 o 
  -1  11   7     1574.07     1868.12    265.85 o 
   0  11   7       98.37      420.38    250.36 o 
   1  11   7        4.15     -186.29    186.29 o 
   2  11   7      118.55      -43.94    184.70 o 
   3  11   7      576.25      524.05    208.92 o 
   4  11   7      440.70      653.13    225.36 o 
   5  11   7        1.94     -108.69    185.62 o 
   6  11   7      204.25      144.92    208.84 o 
 -11  12   7        6.17      103.71    159.37 o 
 -10  12   7      409.80      408.36    244.44 o 
  -9  12   7       84.10      -28.04    136.66 o 
  -8  12   7      787.57     1025.29    235.93 o 
  -7  12   7      387.34      239.35    219.11 o 
  -6  12   7      834.39      978.16    234.07 o 
  -5  12   7     1182.09     1078.42    242.44 o 
  -4  12   7        1.23     -186.65    273.03 o 
  -3  12   7     1156.87     1536.95    267.04 o 
  -2  12   7       28.20      184.70    283.87 o 
  -1  12   7      669.15      797.97    233.81 o 
   0  12   7      238.36       56.18    200.17 o 
   1  12   7      122.70      218.63    195.27 o 
   2  12   7       37.86      129.27    341.04 o 
   3  12   7        2.21     -171.69    171.69 o 
   4  12   7        1.81      237.33    209.33 o 
   5  12   7       15.14      426.00    218.42 o 
  -9  13   7      260.66      292.08    165.77 o 
  -8  13   7      129.20      218.17    154.74 o 
  -7  13   7       46.62      195.44    157.17 o 
  -6  13   7      882.59      886.63    269.14 o 
  -5  13   7        0.12       39.86    132.96 o 
  -4  13   7      447.42      462.09    293.47 o 
  -3  13   7      585.08      787.44    165.52 o 
  -2  13   7        1.58       -9.44    433.69 o 
  -1  13   7      183.47      474.96    269.09 o 
   0  13   7        3.33      210.18    212.90 o 
   1  13   7      277.43      438.89    212.24 o 
   2  13   7        2.48      -23.82    236.56 o 
   3  13   7       87.86       53.82    312.46 o 
  -7  14   7      165.26      314.33    168.20 o 
  -6  14   7        5.19      116.09    156.02 o 
  -5  14   7       66.85      266.08    148.75 o 
  -4  14   7       33.72      125.36    160.03 o 
  -3  14   7      161.90      140.02    282.89 o 
  -2  14   7      145.75      204.43    241.49 o 
  -1  14   7      296.72      315.72    221.90 o 
   0  14   7      224.99      361.25    336.11 o 
   1  14   7      284.49       35.13    224.82 o 
 -16   0   8       58.96      445.52    293.73 o 
 -15   0   8      511.86      510.57    303.58 o 
 -14   0   8     2995.36     2548.93    413.98 o 
 -13   0   8      230.06      311.47    254.30 o 
 -12   0   8     2049.94     2379.40    390.32 o 
 -11   0   8      194.52       74.91    228.67 o 
 -10   0   8      172.89      461.29    248.39 o 
  -9   0   8      357.99      550.00    238.53 o 
  -8   0   8      788.38      705.74    238.53 o 
  -7   0   8     7420.46     7483.17    609.14 o 
  -6   0   8      271.73      425.81    210.93 o 
  -5   0   8    16021.33    16551.29   1060.58 o 
  -4   0   8       30.40      382.44    195.16 o 
  -3   0   8     4954.17     5040.69    451.43 o 
  -2   0   8      275.91      467.21    199.10 o 
  -1   0   8      182.71      305.56    177.42 o 
   0   0   8       10.82       11.84    118.09 o 
   1   0   8       10.09       19.83    126.10 o 
   2   0   8      650.05      652.88    149.73 o 
   3   0   8      888.66     1095.73    179.67 o 
   4   0   8        0.47     -191.22    191.22 o 
   5   0   8        0.52      246.42    248.39 o 
   6   0   8      473.98      567.74    272.04 o 
   7   0   8      494.62      709.68    287.81 o 
   8   0   8       87.22      -47.31    268.10 o 
   9   0   8      336.88      226.70    287.81 o 
 -16   1   8       73.51      186.62    183.83 o 
 -15   1   8      136.29        3.94    173.82 o 
 -14   1   8       39.54      269.44    184.66 o 
 -13   1   8        1.35       -1.05    169.63 o 
 -12   1   8      480.05      914.82    209.94 o 
 -11   1   8      559.38      452.51    190.73 o 
 -10   1   8      609.98      357.08    172.70 o 
  -9   1   8      238.68      292.93    245.43 o 
  -8   1   8      904.99      764.70    173.98 o 
  -7   1   8       12.19     -130.00    131.88 o 
  -6   1   8      790.22      686.52    157.35 o 
  -5   1   8      222.98      465.73    205.49 o 
  -4   1   8        0.56      -82.42     82.42 o 
  -3   1   8      526.37      498.29    110.10 o 
  -2   1   8        0.20      -82.63     82.63 o 
  -1   1   8       38.30       -3.37     90.14 o 
   0   1   8       81.69       57.51     95.89 o 
   1   1   8       11.38       44.50     96.86 o 
   2   1   8       29.77      -11.14    110.28 o 
   3   1   8        2.81      -60.57    120.41 o 
   4   1   8        0.41      -71.72    134.38 o 
   5   1   8       89.52      -29.79    157.96 o 
   6   1   8      146.88      298.29    175.14 o 
   7   1   8        2.50     -171.94    171.94 o 
   8   1   8       19.47       89.31    232.62 o 
   9   1   8       26.06      288.87    226.58 o 
 -16   2   8       88.69      477.06    325.27 o 
 -15   2   8     1459.21     1446.96    378.50 o 
 -14   2   8     2314.45     2232.14    661.38 o 
 -13   2   8      437.10      402.94    186.07 o 
 -12   2   8      658.27      794.45    205.18 o 
 -11   2   8       11.85       -6.13    152.46 o 
 -10   2   8     1552.20     1444.95    227.63 o 
  -9   2   8      126.41      275.34    113.22 o 
  -8   2   8     2632.97     2977.14    200.67 o 
  -7   2   8     2855.57     3176.13    202.55 o 
  -6   2   8       64.35      183.41    144.95 o 
  -5   2   8     6293.59     6911.96    309.83 o 
  -4   2   8     1044.17     1064.81    129.78 o 
  -3   2   8     1483.36     1532.75    145.91 o 
  -2   2   8      288.97      178.75    100.66 o 
  -1   2   8      821.16      797.06    122.30 o 
   0   2   8      156.45       73.86     90.92 o 
   1   2   8     1122.25     1092.87    136.15 o 
   2   2   8       91.17      153.89    155.69 o 
   3   2   8      654.84      810.68    303.58 o 
   4   2   8      739.18      929.32    183.23 o 
   5   2   8      102.84      414.60    163.57 o 
   6   2   8      184.52      388.35    222.76 o 
   7   2   8        1.77      199.10    228.67 o 
   8   2   8      282.52      303.58    258.24 o 
   9   2   8      144.71     -228.67    228.67 o 
 -15   3   8        0.59      -84.77    289.79 o 
 -14   3   8      143.30      -25.63    275.99 o 
 -13   3   8       37.62      165.59    281.90 o 
 -12   3   8       79.46      -98.11    143.59 o 
 -11   3   8      462.12      287.76    124.67 o 
 -10   3   8      371.95      228.86    182.65 o 
  -9   3   8       15.07       31.87    102.77 o 
  -8   3   8     1083.69     1380.27    157.71 o 
  -7   3   8      515.79      746.69    181.78 o 
  -6   3   8      311.22      352.40    185.04 o 
  -5   3   8       39.13      158.29    127.86 o 
  -4   3   8       45.51       14.86     92.07 o 
  -3   3   8      876.23     1056.75    130.00 o 
  -2   3   8      419.27      628.62    127.26 o 
  -1   3   8       33.64      -90.90     90.90 o 
   0   3   8      898.11     1210.77    139.51 o 
   1   3   8       66.30      -28.22     93.93 o 
   2   3   8       98.22      295.00    141.45 o 
   3   3   8       30.12     -126.74    127.43 o 
   4   3   8       24.86      -43.72    176.43 o 
   5   3   8        2.27      215.68    156.33 o 
   6   3   8      101.38      211.82    161.85 o 
   7   3   8       66.07        7.89    220.79 o 
   8   3   8       83.56     -171.51    212.90 o 
 -15   4   8     1208.64     1273.49    226.58 o 
 -14   4   8      952.51     1247.53    590.41 o 
 -13   4   8       19.64      190.36    407.08 o 
 -12   4   8      990.98      574.62    177.61 o 
 -11   4   8      299.10      478.31    172.15 o 
 -10   4   8      246.35     -134.44    330.20 o 
  -9   4   8      146.82      327.67    118.35 o 
  -8   4   8     1358.31     1460.76    160.41 o 
  -7   4   8     4619.99     4832.00    311.38 o 
  -6   4   8      500.33      525.03    127.04 o 
  -5   4   8     3553.26     3760.88    229.17 o 
  -4   4   8      696.17      863.62    135.58 o 
  -3   4   8      921.60     1066.25    201.14 o 
  -2   4   8     1113.51     1309.44    204.80 o 
  -1   4   8      955.09     1165.93    138.39 o 
   0   4   8       21.64      -23.09     90.85 o 
   1   4   8      781.23     1023.47    284.86 o 
   2   4   8      141.96       69.70    169.53 o 
   3   4   8       22.75       32.51    143.25 o 
   4   4   8        1.15     -137.81    137.81 o 
   5   4   8        3.74       56.51    155.15 o 
   6   4   8      270.06      368.13    177.63 o 
   7   4   8       97.38      137.69    194.18 o 
   8   4   8      188.83      352.87    262.19 o 
 -15   5   8      172.92      494.52    375.54 o 
 -14   5   8      562.72      594.37    205.04 o 
 -13   5   8       18.32       62.66    168.03 o 
 -12   5   8      228.91      274.80    177.15 o 
 -11   5   8        2.09      246.09    295.70 o 
 -10   5   8      155.45      131.15    158.44 o 
  -9   5   8        2.28       88.30    142.48 o 
  -8   5   8     2913.80     3097.52    213.46 o 
  -7   5   8        5.25      -68.39    130.24 o 
  -6   5   8       84.43      193.96    113.28 o 
  -5   5   8      100.43      104.59    158.01 o 
  -4   5   8      342.82      346.09    117.80 o 
  -3   5   8      713.65      846.79    134.82 o 
  -2   5   8     1449.57     1738.61    161.94 o 
  -1   5   8        6.49      -89.85     89.85 o 
   0   5   8      718.34      973.47    181.84 o 
   1   5   8      323.82      115.43    147.78 o 
   2   5   8      206.63      232.88    155.31 o 
   3   5   8       16.01       82.30    146.17 o 
   4   5   8      315.19      373.57    163.39 o 
   5   5   8      161.78      -61.26    318.37 o 
   6   5   8      110.37      281.59    167.76 o 
   7   5   8       28.10        2.05    176.96 o 
   8   5   8       51.22      816.13    295.70 o 
 -14   6   8      318.42       74.82    232.62 o 
 -13   6   8      121.75      441.92    194.01 o 
 -12   6   8      635.58      543.77    200.60 o 
 -11   6   8     1321.37     1340.68    217.61 o 
 -10   6   8       72.90      136.84    159.07 o 
  -9   6   8      315.37      325.38    164.84 o 
  -8   6   8      388.43      354.96    169.66 o 
  -7   6   8     6100.01     6721.96    330.03 o 
  -6   6   8      774.19      904.31    218.26 o 
  -5   6   8     1569.28     1771.08    173.95 o 
  -4   6   8      186.69      344.58    118.93 o 
  -3   6   8      537.06      740.33    131.33 o 
  -2   6   8      119.06      306.72    116.44 o 
  -1   6   8      240.93      330.07    152.83 o 
   0   6   8      119.40       89.95    151.57 o 
   1   6   8       59.53        3.18    157.13 o 
   2   6   8       50.10      190.05    162.72 o 
   3   6   8       33.18      -80.46    149.87 o 
   4   6   8      216.23      438.28    186.29 o 
   5   6   8       45.02      157.09    208.96 o 
   6   6   8       34.08      114.92    169.09 o 
   7   6   8      100.23       36.42    171.49 o 
 -14   7   8       65.96       41.90    305.56 o 
 -13   7   8      337.98      566.72    224.76 o 
 -12   7   8      161.99      -28.86    303.58 o 
 -11   7   8       26.14       57.10    163.23 o 
 -10   7   8      584.10      426.12    183.47 o 
  -9   7   8       94.62      154.23    237.55 o 
  -8   7   8     1072.75     1311.57    220.53 o 
  -7   7   8        2.28      270.89    183.33 o 
  -6   7   8     4953.32     5036.26    281.25 o 
  -5   7   8       29.42      107.23    118.14 o 
  -4   7   8     1553.48     1926.61    231.08 o 
  -3   7   8      231.22      457.56    124.72 o 
  -2   7   8      208.01      209.42    167.02 o 
  -1   7   8      323.91      453.64    174.73 o 
   0   7   8       19.69      -66.47    149.09 o 
   1   7   8       11.64      -36.86    161.43 o 
   2   7   8       63.65      -26.36    152.04 o 
   3   7   8        1.41     -155.11    155.11 o 
   4   7   8      255.39      533.33    189.46 o 
   5   7   8       26.75       -3.34    169.80 o 
   6   7   8      259.06      135.20    178.09 o 
   7   7   8       82.46      202.56    193.37 o 
 -13   8   8        5.69     -182.87    182.87 o 
 -12   8   8       73.17      -74.60    372.58 o 
 -11   8   8      496.55      520.76    293.73 o 
 -10   8   8      398.84      808.76    207.37 o 
  -9   8   8        7.95     -145.47    244.44 o 
  -8   8   8     2412.76     3021.65    431.72 o 
  -7   8   8      121.19      -85.29    168.65 o 
  -6   8   8      175.65      -95.66    179.04 o 
  -5   8   8      135.46      193.11    125.93 o 
  -4   8   8     1175.06     1341.16    166.93 o 
  -3   8   8      216.11      481.93    288.80 o 
  -2   8   8      591.31      542.97    392.29 o 
  -1   8   8      185.38      519.37    182.33 o 
   0   8   8       10.27        9.26    158.69 o 
   1   8   8      185.53      194.41    285.84 o 
   2   8   8       10.98     -137.85    137.85 o 
   3   8   8        0.08      -55.69    166.57 o 
   4   8   8      163.84      124.22    229.66 o 
   5   8   8       71.42      106.87    186.14 o 
   6   8   8      158.22      -53.18    183.66 o 
 -12   9   8      646.92      593.70    236.79 o 
 -11   9   8      106.61     -194.01    406.09 o 
 -10   9   8      404.53      464.69    200.83 o 
  -9   9   8      603.08      474.27    201.04 o 
  -8   9   8      145.12      278.77    260.22 o 
  -7   9   8      662.49      984.52    227.74 o 
  -6   9   8      868.72      950.31    232.03 o 
  -5   9   8      348.00      406.21    242.47 o 
  -4   9   8     1376.06     1520.25    239.81 o 
  -3   9   8       41.73      245.22    176.76 o 
  -2   9   8      381.75      395.39    186.14 o 
  -1   9   8       45.07     -138.98    314.43 o 
   0   9   8      413.15      479.51    198.29 o 
   1   9   8        0.44       17.76    162.68 o 
   2   9   8      793.74     1142.34    233.26 o 
   3   9   8      212.59      521.48    374.55 o 
   4   9   8      179.32      251.47    195.07 o 
   5   9   8      160.31      101.64    203.19 o 
 -11  10   8      377.03      324.11    207.88 o 
 -10  10   8      143.20      174.83    398.21 o 
  -9  10   8       68.11     -140.97    232.62 o 
  -8  10   8      652.84      505.73    320.34 o 
  -7  10   8       43.34       88.74    184.78 o 
  -6  10   8       20.31       56.53    199.15 o 
  -5  10   8      967.33     1066.31    235.47 o 
  -4  10   8       25.02       75.05    181.30 o 
  -3  10   8       23.66     -105.02    374.55 o 
  -2  10   8       23.26       87.50    177.36 o 
  -1  10   8      152.29      428.46    599.28 o 
   0  10   8        0.95      101.52    176.98 o 
   1  10   8      161.81      -52.08    187.05 o 
   2  10   8       37.70       84.11    365.68 o 
   3  10   8       14.99      218.93    432.71 o 
   4  10   8        0.24       11.01    195.80 o 
 -10  11   8      196.90      138.44    218.91 o 
  -9  11   8       78.43      280.05    312.46 o 
  -8  11   8      692.83      774.49    250.75 o 
  -7  11   8        0.66      153.91    206.01 o 
  -6  11   8     1069.51     1234.55    248.92 o 
  -5  11   8       90.64      -73.59    178.37 o 
  -4  11   8      719.25      665.14    449.46 o 
  -3  11   8        0.09       61.54    209.23 o 
  -2  11   8      129.33       54.72    201.03 o 
  -1  11   8        9.42      -32.74    200.26 o 
   0  11   8      236.07      497.99    217.90 o 
   1  11   8       48.54      203.86    203.49 o 
   2  11   8      168.26      171.91    207.14 o 
   3  11   8      102.63       10.70    197.30 o 
  -8  12   8      188.50      165.97    224.20 o 
  -7  12   8       42.32       25.16    204.36 o 
  -6  12   8        3.14     -130.02    332.17 o 
  -5  12   8      168.71      632.36    241.87 o 
  -4  12   8       20.68      142.84    216.72 o 
  -3  12   8       22.14     -160.73    457.35 o 
  -2  12   8        0.64      -87.39    256.27 o 
  -1  12   8      366.06      147.58    220.61 o 
   0  12   8        8.48      -44.00    208.69 o 
   1  12   8      146.86      407.54    228.64 o 
  -5  13   8        1.82     -221.57    221.57 o 
  -4  13   8      175.88     -201.22    201.22 o 
  -3  13   8        3.90     -322.31    322.31 o 
  -2  13   8       63.52      -98.99    230.64 o 
 -14   1   9     1083.40      838.52    250.19 o 
 -13   1   9        6.79     -173.44    173.44 o 
 -12   1   9     1259.74     1385.15    257.11 o 
 -11   1   9      167.32      550.65    202.60 o 
 -10   1   9       39.94       66.13    171.85 o 
  -9   1   9      252.48      383.80    176.33 o 
  -8   1   9      960.53      619.48    180.51 o 
  -7   1   9      881.55     1142.47    283.87 o 
  -6   1   9     5164.35     5428.83    375.65 o 
  -5   1   9      791.84     1216.96    205.02 o 
  -4   1   9     1917.54     1943.71    229.15 o 
  -3   1   9       43.60     -122.29    122.29 o 
  -2   1   9       32.35      125.70    128.89 o 
  -1   1   9       55.26      101.50    272.04 o 
   0   1   9      199.44      528.38    242.47 o 
   1   1   9      563.07      422.86    151.26 o 
   2   1   9       21.98      283.87    212.90 o 
   3   1   9     1259.28     1620.43    311.47 o 
   5   1   9      376.02      469.18    264.16 o 
   6   1   9      206.85      -98.57    248.39 o 
 -14   2   9       57.69       49.34    195.07 o 
 -13   2   9       37.04      -54.12    190.40 o 
 -12   2   9      191.22      377.60    208.68 o 
 -11   2   9      172.54       46.17    174.04 o 
 -10   2   9      220.17      432.38    348.93 o 
  -9   2   9     1147.48     1417.88    235.98 o 
  -8   2   9      541.61      607.69    182.24 o 
  -7   2   9      302.16      219.12    161.39 o 
  -6   2   9      306.88      582.67    457.35 o 
  -5   2   9       40.30      -43.04    137.24 o 
  -4   2   9       53.40       23.69    133.56 o 
  -3   2   9      218.11      199.46    136.11 o 
  -2   2   9      114.81      190.19    137.83 o 
  -1   2   9        1.97       94.25    102.88 o 
   0   2   9      134.54      280.80    117.66 o 
   1   2   9       38.36      -46.78    131.06 o 
   2   2   9       15.09      -65.26    142.85 o 
   3   2   9       49.17       77.85    147.35 o 
   4   2   9       12.48      124.37    160.23 o 
   5   2   9      125.67      498.75    258.24 o 
   6   2   9       22.39      410.04    264.16 o 
 -14   3   9      853.98      754.10    249.37 o 
 -13   3   9      126.38       77.10    243.46 o 
 -12   3   9      581.56      584.51    205.86 o 
 -11   3   9       79.93      392.84    364.70 o 
 -10   3   9        3.38      124.73    173.31 o 
  -9   3   9      422.66      346.63    190.50 o 
  -8   3   9      140.24       13.77    159.53 o 
  -7   3   9      667.73     1154.62    219.80 o 
  -6   3   9     2037.51     1928.20    244.28 o 
  -5   3   9      128.41      245.54    159.12 o 
  -4   3   9     3106.96     3518.20    225.42 o 
  -3   3   9      522.83      809.08    180.01 o 
  -2   3   9      487.58      453.39    121.66 o 
  -1   3   9        1.73     -105.72    105.72 o 
   0   3   9       10.64       83.91    179.39 o 
   1   3   9     1339.57     1469.45    209.20 o 
   2   3   9       15.96      116.79    151.12 o 
   3   3   9     1292.69     1820.35    244.44 o 
   4   3   9       70.64      238.39    167.26 o 
   5   3   9      265.07      632.80    260.22 o 
   6   3   9       80.04     -206.99    206.99 o 
 -14   4   9      220.53      408.85    228.77 o 
 -13   4   9       48.35       98.32    192.52 o 
 -12   4   9        8.15     -175.49    175.49 o 
 -11   4   9      222.81      286.59    195.64 o 
 -10   4   9      216.81      269.36    229.66 o 
  -9   4   9      291.04      346.83    135.16 o 
  -8   4   9      188.31      255.93    132.17 o 
  -7   4   9        4.45       31.15    118.49 o 
  -6   4   9        8.69      -78.28    111.27 o 
  -5   4   9       31.49       23.91    115.12 o 
  -4   4   9      424.62      472.55    131.50 o 
  -3   4   9      757.05      784.24    140.63 o 
  -2   4   9       72.11       33.71    112.06 o 
  -1   4   9      505.34      756.80    169.09 o 
   0   4   9      864.18     1122.14    194.20 o 
   1   4   9       69.77     -149.55    217.83 o 
   2   4   9      620.13      986.91    254.30 o 
   3   4   9       10.87     -150.92    150.92 o 
   4   4   9       67.16      -89.46    148.84 o 
   5   4   9       30.96     -157.71    157.71 o 
   6   4   9       24.08     -224.73    224.73 o 
 -13   5   9       36.09       33.51    372.58 o 
 -12   5   9      129.75      137.37    179.50 o 
 -11   5   9      421.50      425.53    160.83 o 
 -10   5   9      944.97     1208.74    170.99 o 
  -9   5   9      800.32     1058.28    167.61 o 
  -8   5   9      809.06      612.35    173.60 o 
  -7   5   9     1945.62     2447.65    210.28 o 
  -6   5   9      938.68     1000.55    162.25 o 
  -5   5   9      290.14      342.07    129.70 o 
  -4   5   9      704.68      781.06    144.67 o 
  -3   5   9      186.08      259.13    127.99 o 
  -2   5   9       17.89       34.83    112.15 o 
  -1   5   9       10.72      267.69    156.29 o 
   0   5   9      540.17      591.84    181.88 o 
   1   5   9      292.58      617.63    183.75 o 
   2   5   9       42.20      -66.27    148.22 o 
   3   5   9      424.64      406.47    182.72 o 
   4   5   9      171.57      281.44    176.98 o 
   5   5   9      112.82      349.54    180.68 o 
 -13   6   9      364.35      554.25    208.96 o 
 -12   6   9        0.22       32.63    181.39 o 
 -11   6   9      605.11      362.50    189.78 o 
 -10   6   9       47.38       99.55    134.61 o 
  -9   6   9      461.16      247.61    138.51 o 
  -8   6   9      110.14      194.65    133.17 o 
  -7   6   9      867.61      858.07    157.81 o 
  -6   6   9       98.90      256.07    135.54 o 
  -5   6   9     1078.49     1157.03    170.53 o 
  -4   6   9      122.00      237.65    151.73 o 
  -3   6   9       22.67       47.90    118.15 o 
  -2   6   9      148.05       62.80    152.40 o 
  -1   6   9        6.22     -148.25    148.25 o 
   0   6   9      228.37      187.32    256.27 o 
   1   6   9       45.08      -19.34    152.50 o 
   2   6   9       84.93      193.19    166.72 o 
   3   6   9      153.17      304.73    174.82 o 
   4   6   9       42.91      264.13    190.73 o 
   5   6   9      142.37      143.05    175.14 o 
 -12   7   9       15.07     -132.53    215.86 o 
 -11   7   9      155.98      239.85    190.43 o 
 -10   7   9       65.95      -47.07    174.97 o 
  -9   7   9      309.00      542.56    152.01 o 
  -8   7   9        6.37       46.50    128.41 o 
  -7   7   9      802.09      954.15    167.93 o 
  -6   7   9      550.60      673.56    153.51 o 
  -5   7   9       11.88      237.67    130.98 o 
  -4   7   9      664.71     1057.17    163.27 o 
  -3   7   9      654.86      688.34    196.18 o 
  -2   7   9       51.18      319.58    177.12 o 
  -1   7   9        8.49      121.84    305.56 o 
   0   7   9      316.68      427.85    225.72 o 
   1   7   9      145.17      303.56    298.66 o 
   2   7   9       57.66       45.90    186.29 o 
   3   7   9      268.64      566.29    204.33 o 
   4   7   9       44.74      305.12    252.33 o 
 -11   8   9      237.81      349.30    202.03 o 
 -10   8   9       47.85       44.28    200.80 o 
  -9   8   9      408.11      407.35    212.10 o 
  -8   8   9       52.56       29.91    137.48 o 
  -7   8   9     1029.68     1131.51    178.71 o 
  -6   8   9        3.01       89.25    135.50 o 
  -5   8   9      614.90      794.88    330.93 o 
  -4   8   9      411.31      178.42    221.77 o 
  -3   8   9       22.97     -183.03    183.03 o 
  -2   8   9      119.97      194.02    180.94 o 
  -1   8   9        8.34       48.01    239.52 o 
   0   8   9      127.20      -53.07    169.20 o 
   1   8   9      116.55      183.00    293.73 o 
   2   8   9      238.49       98.27    186.09 o 
   3   8   9      453.57      410.38    352.87 o 
 -10   9   9      200.50      440.92    225.11 o 
  -9   9   9       23.88      156.52    212.07 o 
  -8   9   9        5.47      275.40    211.18 o 
  -7   9   9      147.83      246.76    144.13 o 
  -6   9   9       85.83      258.13    146.70 o 
  -5   9   9       88.72        2.39    182.90 o 
  -4   9   9      409.87      235.37    308.51 o 
  -3   9   9      255.86      304.28    210.73 o 
  -2   9   9       10.77      -33.31    181.90 o 
  -1   9   9       14.47     -170.92    170.92 o 
   0   9   9      323.89      378.47    210.97 o 
   1   9   9      113.52      -97.86    175.98 o 
   2   9   9      142.57      107.93    197.48 o 
  -8  10   9       29.61     -184.04    184.04 o 
  -7  10   9      276.49      453.32    193.31 o 
  -6  10   9       12.84       57.09    386.38 o 
  -5  10   9      684.98      877.12    248.00 o 
  -4  10   9        3.10       53.65    263.17 o 
  -3  10   9       94.44     -128.12    254.30 o 
  -2  10   9       50.73        9.95    210.67 o 
  -1  10   9       25.14       94.16    193.39 o 
   0  10   9      260.18      481.35    277.96 o 
  -5  11   9      107.27      433.20    238.47 o 
  -4  11   9       48.40      222.69    218.27 o 
  -3  11   9       55.95       67.65    230.16 o 
 -12   0  10     1462.26     1101.97    388.35 o 
 -11   0  10     1074.25     1245.88    352.87 o 
 -10   0  10       31.00      -49.28    258.24 o 
  -9   0  10     1130.08     1105.92    325.27 o 
  -8   0  10       28.46      268.10    252.33 o 
  -7   0  10      281.74      417.92    274.01 o 
  -6   0  10      732.77      636.74    266.13 o 
  -5   0  10       85.86      189.25    228.67 o 
  -4   0  10     1071.70     1397.67    313.44 o 
  -3   0  10      235.53      404.12    232.62 o 
  -2   0  10       12.55       96.60    216.85 o 
  -1   0  10       12.90      147.85    208.96 o 
   0   0  10      278.54      201.08    222.76 o 
   1   0  10       51.21     -100.54    208.96 o 
 -12   1  10       81.35     -187.56    187.56 o 
 -11   1  10        3.62      182.18    219.20 o 
 -10   1  10      410.04      548.67    213.26 o 
  -9   1  10      195.90      205.26    193.70 o 
  -8   1  10       10.40      219.01    180.03 o 
  -7   1  10      137.03      302.34    432.71 o 
  -6   1  10       56.52      124.61    163.68 o 
  -5   1  10      105.20      -30.26    156.05 o 
  -4   1  10      173.57      -24.57    148.45 o 
  -3   1  10        0.07      -51.16    137.04 o 
  -2   1  10        8.57      160.83    148.98 o 
  -1   1  10        0.15      191.09    200.09 o 
   0   1  10        0.65     -144.82    144.82 o 
   1   1  10       19.03       94.62    220.79 o 
   2   1  10       26.67       76.88    230.65 o 
 -12   2  10     1402.94     1578.97    429.75 o 
 -11   2  10      691.01      826.66    232.56 o 
 -10   2  10       61.89      217.15    197.96 o 
  -9   2  10      506.56      584.30    207.61 o 
  -8   2  10      142.38      191.02    188.41 o 
  -7   2  10       79.25     -163.62    163.62 o 
  -6   2  10      103.63      116.76    157.68 o 
  -5   2  10       11.54      128.44    159.53 o 
  -4   2  10      656.17      691.79    179.61 o 
  -3   2  10        8.40      128.21    152.52 o 
  -2   2  10      591.34      685.29    182.41 o 
  -1   2  10       30.87      110.54    153.03 o 
   0   2  10      468.13      630.83    264.16 o 
   1   2  10        8.42      -17.74    222.76 o 
   2   2  10      779.34     1567.21    337.10 o 
 -11   3  10        0.71       45.12    190.75 o 
 -10   3  10      224.07       55.08    192.74 o 
  -9   3  10      271.16      445.47    202.14 o 
  -8   3  10       27.83       14.70    256.27 o 
  -7   3  10       17.74      209.01    179.80 o 
  -6   3  10       19.13     -148.52    154.88 o 
  -5   3  10        4.29      -88.64    159.68 o 
  -4   3  10      112.79      144.25    283.87 o 
  -3   3  10      102.64       33.29    147.04 o 
  -2   3  10       85.06      179.88    211.92 o 
  -1   3  10      326.53      297.67    250.36 o 
   0   3  10       10.02      169.53    238.53 o 
   1   3  10       31.29       17.74    242.47 o 
   2   3  10        7.77     -189.25    236.56 o 
 -11   4  10     1154.53     1119.82    255.91 o 
 -10   4  10      124.96      315.27    200.90 o 
  -9   4  10      455.98      598.48    221.18 o 
  -8   4  10        2.06      102.51    189.64 o 
  -7   4  10       14.41      143.44    305.56 o 
  -6   4  10       62.76      -19.27    159.43 o 
  -5   4  10        1.32      103.68    168.12 o 
  -4   4  10       71.11      136.82    162.79 o 
  -3   4  10       19.23       77.85    149.64 o 
  -2   4  10      484.19      620.97    283.87 o 
  -1   4  10       26.02     -226.70    226.70 o 
   0   4  10      387.13      370.76    227.69 o 
   1   4  10        7.47     -144.76    144.76 o 
   2   4  10      198.36      277.10    185.00 o 
 -10   5  10      119.84     -112.73    181.90 o 
  -9   5  10       85.91       44.51    284.86 o 
  -8   5  10       18.74      107.14    188.23 o 
  -7   5  10        7.06       80.46    299.64 o 
  -6   5  10        1.70       77.16    184.52 o 
  -5   5  10       93.76      100.88    128.62 o 
  -4   5  10      280.23      239.39    134.62 o 
  -3   5  10      575.52      452.60    179.98 o 
  -2   5  10       24.66      -26.60    150.16 o 
  -1   5  10      362.38      309.95    167.56 o 
   0   5  10        0.57       99.14    166.01 o 
   1   5  10      147.05      126.52    174.58 o 
  -9   6  10      610.74      693.46    228.89 o 
  -8   6  10       83.51       45.29    141.51 o 
  -7   6  10       60.51      169.96    191.33 o 
  -6   6  10       13.33      179.01    141.67 o 
  -5   6  10      275.40      382.82    169.97 o 
  -4   6  10      119.71      232.31    195.14 o 
  -3   6  10       14.25      -19.45    164.27 o 
  -2   6  10      184.56      -28.08    159.00 o 
  -1   6  10       39.34       78.58    172.11 o 
   0   6  10       63.74      309.99    192.24 o 
   1   6  10       57.74     -169.53    208.96 o 
  -8   7  10       72.25      530.44    170.82 o 
  -7   7  10      628.71      879.36    172.03 o 
  -6   7  10       16.61      327.61    144.97 o 
  -5   7  10      498.08      732.39    221.15 o 
  -4   7  10       70.21       -9.98    252.33 o 
  -3   7  10      295.49      426.96    192.54 o 
  -2   7  10       42.45      249.83    187.77 o 
  -1   7  10       22.84       -2.63    168.15 o 
  -6   8  10       50.80      166.76    213.40 o 
  -5   8  10       12.99        5.46    203.23 o 
  -4   8  10        1.72      354.49    196.97 o 
  -3   8  10        0.57     -179.79    271.06 o 
  -7   1  11       73.85      129.04    188.57 o 
  -6   1  11      517.38      595.23    209.01 o 
  -5   1  11      195.48       92.40    182.59 o 
  -4   1  11      632.85      958.02    213.22 o 
  -3   1  11      431.64      228.66    281.90 o 
  -6   2  11        7.60      -27.45    170.62 o 
  -5   2  11        1.82      303.58    185.39 o 
  -4   2  11       39.66      -82.21    252.33 o 
                                                 
